# Supplementary material for: Dental morphology in Homo habilis and its implications for the evolution of early Homo
Source: Nat Commun. 2024 Jan 4;15:286. doi: 10.1038/s41467-023-44375-9 (PMC10767101; doi:10.1038/s41467-023-44375-9)
Supplement: Supplementary file 4 — Supplementary Data [file 41467_2023_44375_MOESM4_ESM.zip]

Archive with 24 entries (22 files):
- CS plots/
- CS plots/Supplementary Data 11 - Maxillary Centroid Size - habilis v Australopithecus.html
- CS plots/Supplementary Data 12 - Maxillary Centroid Size - habilis v erectus.html
- CS plots/Supplementary Data 13 - Maxillary Centroid Size - habilis v later Homo.html
- CS plots/Supplementary Data 14 - Mandibular Centroid Size - habilis v Australopithecus.html
- CS plots/Supplementary Data 15 - Mandibular Centroid Size - habilis v erectus.html
- CS plots/Supplementary Data 16 - Mandibular Centroid Size - habilis v later Homo.html
- CS plots/Supplementary Data 17 - Maxillary Centroid Size - erectus v Australopithecus.html
- CS plots/Supplementary Data 18 - Maxillary Centroid Size - erectus v later Homo.html
- CS plots/Supplementary Data 19 - Mandibular Centroid Size - erectus v Australopithecus.html
- CS plots/Supplementary Data 20 - Mandibular Centroid Size - erectus v later Homo.html
- PCAs/
- PCAs/Supplementary Data 1 - LP3_PCA.html
- PCAs/Supplementary Data 10 - UM3_PCA.html
- PCAs/Supplementary Data 2 - LP4_PCA.html
- PCAs/Supplementary Data 3 - LM1_PCA.html
- PCAs/Supplementary Data 4 - LM2_PCA.html
- PCAs/Supplementary Data 5 - LM3_PCA.html
- PCAs/Supplementary Data 6 - UP3_PCA.html
- PCAs/Supplementary Data 7 - UP4_PCA.html
- PCAs/Supplementary Data 8 - UM1_PCA.html
- PCAs/Supplementary Data 9 - UM2_PCA.html
- Supplementary Data 21.xlsx
- Supplementary Data 22.xlsx
