# Supplementary material for: Dental morphology in Homo habilis and its implications for the evolution of early Homo
Source: Nat Commun. 2024 Jan 4;15:286. doi: 10.1038/s41467-023-44375-9 (PMC10767101; doi:10.1038/s41467-023-44375-9)
Supplement: Supplementary file 4 — Supplementary Data [file 41467_2023_44375_MOESM4_ESM.zip › Supplementary Data 21.xlsx]

## Sheet: Sheet1
Supplementary Data 21 – Full hominin study sample for geometric morphometric analyses with information on each specimen. Tooth position, origin and taxonomy information is given, along with the grouping used in the present study and the source institution. The ‘EDJ’ column indicates whether the specimen was included in the full enamel-dentine junction geometric morphometric analysis, and log(CS) …
Accession	Tooth	Side	Site/Origin	Taxonomy	Grouping	Source	EDJ	Cusps reconstructed	Log(CS)
A.L. 200-1a	UI1	L	Hadar, Ethiopia	A. afarensis	Australopithecus	NME	N	N/A	3.252
A.L. 486-1	UI1	L	Hadar, Ethiopia	A. afarensis	Australopithecus	NME	N	N/A	3.262
LH 3	UI1	L	Laetoli, Tanzania	A. afarensis	Australopithecus	NMT	N	N/A	3.349
MLD 43	UI1	L	Makapansgat, South Africa	A. africanus	Australopithecus	Wits	N	N/A	3.375
Sts 24	UI1	R	Sterkfontein, South Africa	A. africanus	Australopithecus	DNMNH	N	N/A	3.286
Sts 52a	UI1	L	Sterkfontein, South Africa	A. africanus	Australopithecus	DNMNH	N	N/A	3.267
StW 75	UI1	L	Sterkfontein, South Africa	A. africanus	Australopithecus	Wits	N	N/A	3.28
StW 183	UI1	R	Sterkfontein, South Africa	A. africanus	Australopithecus	Wits	N	N/A	3.404
StW 252	UI1	L	Sterkfontein, South Africa	A. africanus	Australopithecus	Wits	N	N/A	3.278
KNM-WT 15000	UI1	L	West Turkana, Kenya	H. erectus	H. erectus	NMK	N	N/A	3.411
OH 16	UI1	R	Olduvai Gorge, Tanzania	H. habilis	H. habilis	NMT	N	N/A	3.377
OH 39	UI1	R	Olduvai Gorge, Tanzania	H. habilis	H. habilis	NMT	N	N/A	3.185
Combe Grenal 27	UI1	R	Combe Grenal, France	H. neanderthalensis	Later Homo	MNP	N	N/A	3.122
Combe Grenal V	UI1	L	Combe Grenal, France	H. neanderthalensis	Later Homo	MNP	N	N/A	3.156
Combe Grenal XI	UI1	R	Combe Grenal, France	H. neanderthalensis	Later Homo	MNP	N	N/A	3.18
KDP 5	UI1	L	Krapina, Croatia	H. neanderthalensis	Later Homo	CNHM	N	N/A	3.184
KDP 6	UI1	R	Krapina, Croatia	H. neanderthalensis	Later Homo	CNHM	N	N/A	3.174
KDP 29	UI1	L	Krapina, Croatia	H. neanderthalensis	Later Homo	CNHM	N	N/A	3.326
Le Moustier 1	UI1	L	Le Moustier, France	H. neanderthalensis	Later Homo	MVFB	N	N/A	3.28
M 165	UI1	R	Anatomical collection, MPI	H. sapiens	Later Homo	MPI-EVA	N	N/A	3.064
MAUL A3	UI1	R	Maurenne Cave, Belgium	H. sapiens	Later Homo	RBINS	N	N/A	3.032
M 07 767	UI1	R	Anatomical collection, MPI	H. sapiens	Later Homo	MPI-EVA	N	N/A	3.06
M IND904	UI1	R	Anatomical collection, MPI	H. sapiens	Later Homo	MPI-EVA	N	N/A	3.141
Spy 3a	UI1	L	Spy, Belgium	H. sapiens	Later Homo	RBINS	N	N/A	3.119
ULAC 83	UI1	L	ULAC	H. sapiens	Later Homo	ULAC	N	N/A	3.058
A.L. 200-1a	UI2	L	Hadar, Ethiopia	A. afarensis	Australopithecus	NME	N	N/A	3.039
A.L. 417-1d	UI2	R	Hadar, Ethiopia	A. afarensis	Australopithecus	NME	N	N/A	2.987
A.L. 486-1	UI2	L	Hadar, Ethiopia	A. afarensis	Australopithecus	NME	N	N/A	3.056
LH 3	UI2	L	Laetoli, Tanzania	A. afarensis	Australopithecus	NMT	N	N/A	3.087
LH 5	UI2	R	Laetoli, Tanzania	A. afarensis	Australopithecus	NMT	N	N/A	2.886
LH 6	UI2	R	Laetoli, Tanzania	A. afarensis	Australopithecus	NMT	N	N/A	3.062
MLD 11 30	UI2	R	Makapansgat, South Africa	A. africanus	Australopithecus	Wits	N	N/A	3.007
StW 183	UI2	R	Sterkfontein, South Africa	A. africanus	Australopithecus	Wits	N	N/A	3.097
StW 252	UI2	L	Sterkfontein, South Africa	A. africanus	Australopithecus	Wits	N	N/A	3.129
KNM-WT 15000	UI2	L	West Turkana, Kenya	H. erectus	H. erectus	NMK	N	N/A	3.155
OH 29	UI2	R	Olduvai Gorge, Tanzania	H. erectus	H. erectus*	NMT	N	N/A	3.068
KNM-ER 1813	UI2	R	Koobi Fora, Kenya	H. habilis	H. habilis	NMK	N	N/A	2.909
Combe Grenal X	UI2	L	Combe Grenal, France	H. neanderthalensis	Later Homo	MNP	N	N/A	3.07
KDP 3	UI2	R	Krapina, Croatia	H. neanderthalensis	Later Homo	CNHM	N	N/A	3.218
KDP 4	UI2	L	Krapina, Croatia	H. neanderthalensis	Later Homo	CNHM	N	N/A	3.131
KDP 5	UI2	L	Krapina, Croatia	H. neanderthalensis	Later Homo	CNHM	N	N/A	3.115
KDP 6	UI2	R	Krapina, Croatia	H. neanderthalensis	Later Homo	CNHM	N	N/A	3.162
KDP 29	UI2	L	Krapina, Croatia	H. neanderthalensis	Later Homo	CNHM	N	N/A	3.202
KDP 30	UI2	R	Krapina, Croatia	H. neanderthalensis	Later Homo	CNHM	N	N/A	3.182
Le Moustier 1	UI2	L	Le Moustier, France	H. neanderthalensis	Later Homo	MVFB	N	N/A	3.213
SCLA-4A	UI2	R	Scladina, Belgium	H. neanderthalensis	Later Homo	ASBL	N	N/A	3.107
A.L. 666-1	UI2	L	Hadar, Ethiopia	Homo aff. H. habilis	Ungrouped	NME	N	N/A	3.006
M 167	UI2	R	Anatomical collection, MPI	H. sapiens	Later Homo	MPI-EVA	N	N/A	2.905
MAUL A5	UI2	L	Anatomical collection, MPI	H. sapiens	Later Homo	MPI-EVA	N	N/A	2.983
M IND904	UI2	R	Anatomical collection, MPI	H. sapiens	Later Homo	MPI-EVA	N	N/A	2.998
M 07 397	UI2	R	Anatomical collection, MPI	H. sapiens	Later Homo	MPI-EVA	N	N/A	2.92
Spy 134a	UI2	L	Archaeological - Spy, Belgium	H. sapiens	Later Homo	RBINS	N	N/A	2.846
ULAC 536	UI2	L	ULAC	H. sapiens	Later Homo	ULAC	N	N/A	2.958
ULAC 83	UI2	L	ULAC	H. sapiens	Later Homo	ULAC	N	N/A	2.86
A.L. 199-1	UC	R	Hadar, Ethiopia	A. afarensis	Australopithecus	NME	N	N/A	3.237
A.L. 200-1a	UC	L	Hadar, Ethiopia	A. afarensis	Australopithecus	NME	N	N/A	3.388
A.L. 417-1d	UC	R	Hadar, Ethiopia	A. afarensis	Australopithecus	NME	N	N/A	3.255
LH 5	UC	R	Laetoli, Tanzania	A. afarensis	Australopithecus	NMT	N	N/A	3.262
MLD 11 30	UC	R	Makapansgat, South Africa	A. africanus	Australopithecus	Wits	N	N/A	3.339
Sts 52a	UC	R	Sterkfontein, South Africa	A. africanus	Australopithecus	DNMNH	N	N/A	3.341
StW 183	UC	R	Sterkfontein, South Africa	A. africanus	Australopithecus	Wits	N	N/A	3.454
StW 252	UC	L	Sterkfontein, South Africa	A. africanus	Australopithecus	Wits	N	N/A	3.474
KNM-WT 15000	UC	L	West Turkana, Kenya	H. erectus	H. erectus	NMK	N	N/A	3.353
KNM-ER 1813	UC	R	Koobi Fora, Kenya	H. habilis	H. habilis	NMK	N	N/A	3.212
OH 15	UC	R	Olduvai Gorge, Tanzania	H. habilis	H. habilis	NMT	N	N/A	3.523
OH 39	UC	R	Olduvai Gorge, Tanzania	H. habilis	H. habilis	NMT	N	N/A	3.272
OH 62	UC	R	Olduvai Gorge, Tanzania	H. habilis	H. habilis	NMT	N	N/A	3.365
KDP 3	UC	L	Krapina, Croatia	H. neanderthalensis	Later Homo	CNHM	N	N/A	3.361
KDP 4	UC	R	Krapina, Croatia	H. neanderthalensis	Later Homo	CNHM	N	N/A	3.26
KDP 5	UC	L	Krapina, Croatia	H. neanderthalensis	Later Homo	CNHM	N	N/A	3.228
KDP 6	UC	R	Krapina, Croatia	H. neanderthalensis	Later Homo	CNHM	N	N/A	3.243
KDP 30	UC	R	Krapina, Croatia	H. neanderthalensis	Later Homo	CNHM	N	N/A	3.253
Le Moustier 1	UC	L	Le Moustier, France	H. neanderthalensis	Later Homo	MVFB	N	N/A	3.311
SCLA-4A	UC	R	Scladina, Belgium	H. neanderthalensis	Later Homo	ASBL	N	N/A	3.224
SD AD1	UC	R	El Sidrón, Spain	H. neanderthalensis	Later Homo	MNCN	N	N/A	3.304
KNM-ER 1590	UC	R	Koobi Fora, Kenya	Homo sp.	Ungrouped	NMK	N	N/A	3.558
CH1-D1	UC	L	Chauveau CH1	H. sapiens	Later Homo	RBINS	N	N/A	3.02
M IND904	UC	R	Anatomical collection, MPI	H. sapiens	Later Homo	MPI-EVA	N	N/A	3.049
M 07 754	UC	R	Anatomical collection, MPI	H. sapiens	Later Homo	MPI-EVA	N	N/A	2.992
M 07 762	UC	R	Anatomical collection, MPI	H. sapiens	Later Homo	MPI-EVA	N	N/A	3.261
Spy 475b	UC	L	Spy, Belgium	H. sapiens	Later Homo	RBINS	N	N/A	3.128
ULAC 83	UC	L	ULAC	H. sapiens	Later Homo	ULAC	N	N/A	3.146
ULAC 536	UC	L	ULAC	H. sapiens	Later Homo	ULAC	N	N/A	2.959
A.L. 199-1	UP3	R	Hadar, Ethiopia	A. afarensis	Australopithecus	NME	N	N/A	3.329
A.L. 200-1a	UP3	L	Hadar, Ethiopia	A. afarensis	Australopithecus	NME	Y	Pro	3.396
A.L. 333-1	UP3	L	Hadar, Ethiopia	A. afarensis	Australopithecus	NME	Y	-	3.379
A.L. 486-1	UP3	L	Hadar, Ethiopia	A. afarensis	Australopithecus	NME	Y	-	3.425
LH 5	UP3	R	Laetoli, Tanzania	A. afarensis	Australopithecus	NMT	N	N/A	3.389
LH 6	UP3	R	Laetoli, Tanzania	A. afarensis	Australopithecus	NMT	Y	-	3.468
MLD 11 30	UP3	R	Makapansgat, South Africa	A. africanus	Australopithecus	Wits	Y	-	3.435
MLD 23	UP3	L	Makapansgat, South Africa	A. africanus	Australopithecus	Wits	Y	Pro	3.427
Sts 1	UP3	L	Sterkfontein, South Africa	A. africanus	Australopithecus	DNMNH	Y	-	3.514
Sts 52a	UP3	R	Sterkfontein, South Africa	A. africanus	Australopithecus	DNMNH	Y	Pro	3.445
StW 73	UP3	L	Sterkfontein, South Africa	A. africanus	Australopithecus	Wits	Y	Pro	3.39
StW 252	UP3	R	Sterkfontein, South Africa	A. africanus	Australopithecus	Wits	Y	-	3.545
StW 280	UP3	R	Sterkfontein, South Africa	A. africanus	Australopithecus	Wits	Y	-	3.548
KNM-ER 1813	UP3	L	Koobi Fora, Kenya	H. habilis	H. habilis	NMK	N	N/A	3.363
OH 13	UP3	R	Olduvai Gorge, Tanzania	H. habilis	H. habilis	NMT	Y	Pro	3.37
OH 16	UP3	R	Olduvai Gorge, Tanzania	H. habilis	H. habilis	NMT	Y	-	3.408
OH 39	UP3	R	Olduvai Gorge, Tanzania	H. habilis	H. habilis	NMT	Y	-	3.326
A.L. 666-1	UP3	R	Hadar, Ethiopia	Homo aff. H. habilis	Ungrouped	NME	Y	Pro	3.462
KNM-ER 1590	UP3	L	Koobi Fora, Kenya	Homo sp.	Ungrouped	NMK	Y	-	3.567
KNM-ER 3733	UP3	R	Koobi Fora, Kenya	H. erectus	H. erectus	NMK	Y	Pro	3.422
KNM-WT 15000	UP3	L	West Turkana, Kenya	H. erectus	H. erectus	NMK	N	N/A	3.413
Sangiran 4	UP3	R	Sangiran, Indonesia	H. erectus	H. erectus	SMF	Y	Prd	3.387
Sangiran 7-27	UP3	L	Sangiran, Indonesia	H. erectus	H. erectus	SMF	Y	Pro	3.211
Sangiran 7-32	UP3	R	Sangiran, Indonesia	H. erectus	H. erectus	SMF	Y	Pro	3.303
KRP 48	UP3	L	Krapina, Croatia	H. neanderthalensis	Later Homo	CNHM	Y	-	3.31
KRP 49	UP3	L	Krapina, Croatia	H. neanderthalensis	Later Homo	CNHM	Y	-	3.242
KRP 46	UP3	L	Krapina, Croatia	H. neanderthalensis	Later Homo	CNHM	Y	-	3.353
KRP D53	UP3	R	Krapina, Croatia	H. neanderthalensis	Later Homo	CNHM	Y	-	3.375
KRP D45	UP3	L	Krapina, Croatia	H. neanderthalensis	Later Homo	CNHM	N	N/A	3.294
KRP D112	UP3	R	Krapina, Croatia	H. neanderthalensis	Later Homo	CNHM	Y	-	3.247
SD 566	UP3	R	El Sidrón, Spain	H. neanderthalensis	Later Homo	MNCN	Y	-	3.301
Le Moustier 1	UP3	L	Le Moustier, France	H. neanderthalensis	Later Homo	MVFB	Y	-	3.302
M 07 045	UP3	L	Anatomical collection, MPI	H. sapiens	Later Homo	MPI-EVA	Y	-	3.229
M 07 047	UP3	L	Anatomical collection, MPI	H. sapiens	Later Homo	MPI-EVA	Y	Pro	3.118
M 07 083	UP3	L	Anatomical collection, MPI	H. sapiens	Later Homo	MPI-EVA	Y	-	3.16
M 07 136	UP3	R	Anatomical collection, MPI	H. sapiens	Later Homo	MPI-EVA	Y	Pro	3.044
M 07 137	UP3	L	Anatomical collection, MPI	H. sapiens	Later Homo	MPI-EVA	Y	-	3.01
M 07 233	UP3	R	Anatomical collection, MPI	H. sapiens	Later Homo	MPI-EVA	Y	-	3.05
M 07 234	UP3	L	Anatomical collection, MPI	H. sapiens	Later Homo	MPI-EVA	Y	-	3.055
M 07 256	UP3	L	Anatomical collection, MPI	H. sapiens	Later Homo	MPI-EVA	Y	-	3.238
M 07 574	UP3	R	Anatomical collection, MPI	H. sapiens	Later Homo	MPI-EVA	Y	-	3.061
M 07 607	UP3	L	Anatomical collection, MPI	H. sapiens	Later Homo	MPI-EVA	Y	-	3.06
M 4	UP3	L	Anatomical collection, MPI	H. sapiens	Later Homo	MPI-EVA	Y	-	3.082
M T08 066	UP3	L	Anatomical collection, MPI	H. sapiens	Later Homo	MPI-EVA	Y	-	3.102
M T08 069	UP3	L	Anatomical collection, MPI	H. sapiens	Later Homo	MPI-EVA	Y	-	3.222
M T08 072	UP3	R	Anatomical collection, MPI	H. sapiens	Later Homo	MPI-EVA	Y	-	3.069
M T08 074	UP3	R	Anatomical collection, MPI	H. sapiens	Later Homo	MPI-EVA	Y	-	3.15
M T08 092	UP3	L	Anatomical collection, MPI	H. sapiens	Later Homo	MPI-EVA	Y	-	3.145
M T08 212	UP3	L	Anatomical collection, MPI	H. sapiens	Later Homo	MPI-EVA	Y	-	3.115
M T08 224	UP3	L	Anatomical collection, MPI	H. sapiens	Later Homo	MPI-EVA	Y	-	3.11
M T08 225	UP3	R	Anatomical collection, MPI	H. sapiens	Later Homo	MPI-EVA	Y	-	3.139
M T09 112	UP3	L	Anatomical collection, MPI	H. sapiens	Later Homo	MPI-EVA	Y	Pro	3.15
ULAC 536	UP3	L	ULAC	H. sapiens	Later Homo	ULAC	N	N/A	3.057
A.L. 199-1	UP4	R	Hadar, Ethiopia	A. afarensis	Australopithecus	NME	Y	-	3.306
A.L. 200-1a	UP4	L	Hadar, Ethiopia	A. afarensis	Australopithecus	NME	Y	-	3.379
A.L. 333-1	UP4	R	Hadar, Ethiopia	A. afarensis	Australopithecus	NME	Y	Met	3.427
A.L. 333-2	UP4	L	Hadar, Ethiopia	A. afarensis	Australopithecus	NME	Y	-	3.368
A.L. 333w-42	UP4	R	Hadar, Ethiopia	A. afarensis	Australopithecus	NME	Y	-	3.464
A.L. 486-1	UP4	L	Hadar, Ethiopia	A. afarensis	Australopithecus	NME	Y	-	3.489
LH 5	UP4	R	Laetoli, Tanzania	A. afarensis	Australopithecus	NMT	N	N/A	3.447
MLD 6	UP4	R	Makapansgat, South Africa	A. africanus	Australopithecus	Wits	Y	Pro, Par	3.464
Sts 52a	UP4	L	Sterkfontein, South Africa	A. africanus	Australopithecus	DNMNH	Y	-	3.52
Sts 57	UP4	L	Sterkfontein, South Africa	A. africanus	Australopithecus	DNMNH	Y	-	3.362
StW 73	UP4	L	Sterkfontein, South Africa	A. africanus	Australopithecus	Wits	Y	-	3.449
StW 252	UP4	L	Sterkfontein, South Africa	A. africanus	Australopithecus	Wits	Y	-	3.627
StW 280	UP4	R	Sterkfontein, South Africa	A. africanus	Australopithecus	Wits	Y	-	3.571
OH 13	UP4	R	Olduvai Gorge, Tanzania	H. habilis	H. habilis	NMT	Y	Pro	3.381
OH 16	UP4	R	Olduvai Gorge, Tanzania	H. habilis	H. habilis	NMT	Y	Pro, Par	3.416
OH 24	UP4	L	Olduvai Gorge, Tanzania	H. habilis	H. habilis	NMT	Y	-	3.431
OH 39	UP4	R	Olduvai Gorge, Tanzania	H. habilis	H. habilis	NMT	Y	-	3.307
KNM-ER 1813	UP4	L	Koobi Fora, Kenya	H. habilis	H. habilis	NMK	Y	Pro, Par	3.369
A.L. 666-1	UP4	R	Hadar, Ethiopia	Homo aff. H. habilis	Ungrouped	NME	Y	Pro, Par	3.46
KNM-ER 1590	UP4	L	Koobi Fora, Kenya	Homo sp.	Ungrouped	NMK	Y	-	3.549
KNM-ER 3733	UP4	L	Koobi Fora, Kenya	H. erectus	H. erectus	NMK	Y	Pro	3.432
KNM-WT 15000	UP4	L	West Turkana, Kenya	H. erectus	H. erectus	NMK	N	N/A	3.396
Sangiran 4	UP4	R	Sangiran, Indonesia	H. erectus	H. erectus	SMF	Y	-	3.395
Sangiran 7-3a	UP4	R	Sangiran, Indonesia	H. erectus	H. erectus	SMF	Y	Pro, Par	3.214
Sangiran 7-30	UP4	R	Sangiran, Indonesia	H. erectus	H. erectus	SMF	Y	-	3.272
KRP 46	UP4	L	Krapina, Croatia	H. neanderthalensis	Later Homo	CNHM	Y	-	3.338
KRP 47	UP4	L	Krapina, Croatia	H. neanderthalensis	Later Homo	CNHM	Y	-	3.349
KRP 48	UP4	L	Krapina, Croatia	H. neanderthalensis	Later Homo	CNHM	Y	-	3.332
KRP 49	UP4	L	Krapina, Croatia	H. neanderthalensis	Later Homo	CNHM	Y	Pro	3.267
KRP D41	UP4	L	Krapina, Croatia	H. neanderthalensis	Later Homo	CNHM	Y	Pro, Par	3.401
KRP D42	UP4	R	Krapina, Croatia	H. neanderthalensis	Later Homo	CNHM	Y	-	3.277
KRP D44	UP4	R	Krapina, Croatia	H. neanderthalensis	Later Homo	CNHM	Y	-	3.261
KRP D49	UP4	L	Krapina, Croatia	H. neanderthalensis	Later Homo	CNHM	N	N/A	3.269
KRP D115	UP4	R	Krapina, Croatia	H. neanderthalensis	Later Homo	CNHM	Y	-	3.264
Le Moustier 1	UP4	L	Le Moustier, France	H. neanderthalensis	Later Homo	MVFB	Y	-	3.341
SCLA 4A 2	UP4	R	Scladina, Belgium	H. neanderthalensis	Later Homo	ASBL	Y	-	3.237
SD 50	UP4	R	El Sidrón, Spain	H. neanderthalensis	Later Homo	MNCN	Y	-	3.304
SD 411	UP4	L	El Sidrón, Spain	H. neanderthalensis	Later Homo	MNCN	Y	-	3.307
SD 1106	UP4	R	El Sidrón, Spain	H. neanderthalensis	Later Homo	MNCN	Y	-	3.337
M 07 078	UP4	R	Anatomical collection, MPI	H. sapiens	Later Homo	MPI-EVA	Y	-	3.004
M 07 114	UP4	L	Anatomical collection, MPI	H. sapiens	Later Homo	MPI-EVA	Y	-	3.138
M 07 565	UP4	R	Anatomical collection, MPI	H. sapiens	Later Homo	MPI-EVA	Y	-	3.062
M 07 602	UP4	L	Anatomical collection, MPI	H. sapiens	Later Homo	MPI-EVA	Y	Pro	2.982
M 07 617	UP4	R	Anatomical collection, MPI	H. sapiens	Later Homo	MPI-EVA	Y	Pro	2.957
M 07 724	UP4	L	Anatomical collection, MPI	H. sapiens	Later Homo	MPI-EVA	Y	-	3.029
M12	UP4	R	Anatomical collection, MPI	H. sapiens	Later Homo	MPI-EVA	Y	-	3.146
M T08 046	UP4	R	Anatomical collection, MPI	H. sapiens	Later Homo	MPI-EVA	Y	-	3.12
M T08 062	UP4	R	Anatomical collection, MPI	H. sapiens	Later Homo	MPI-EVA	Y	-	3.05
M T08 076	UP4	R	Anatomical collection, MPI	H. sapiens	Later Homo	MPI-EVA	Y	Pro	3.13
M T08 081	UP4	R	Anatomical collection, MPI	H. sapiens	Later Homo	MPI-EVA	Y	-	3.062
M T08 094	UP4	R	Anatomical collection, MPI	H. sapiens	Later Homo	MPI-EVA	Y	-	3.114
M T09 125	UP4	L	Anatomical collection, MPI	H. sapiens	Later Homo	MPI-EVA	Y	-	3.08
M T09 127	UP4	R	Anatomical collection, MPI	H. sapiens	Later Homo	MPI-EVA	Y	-	3.102
M T09 311	UP4	R	Anatomical collection, MPI	H. sapiens	Later Homo	MPI-EVA	Y	-	3.119
ULAC 536	UP4	L	ULAC	H. sapiens	Later Homo	ULAC	N	N/A	3.006
A.L. 199-1	UM1	R	Hadar, Ethiopia	A. afarensis	Australopithecus	NME	N	N/A	3.546
A.L. 200-1a	UM1	L	Hadar, Ethiopia	A. afarensis	Australopithecus	NME	Y	Pro	3.637
A.L. 333-86	UM1	R	Hadar, Ethiopia	A. afarensis	Australopithecus	NME	Y	-	3.619
A.L. 486-1	UM1	L	Hadar, Ethiopia	A. afarensis	Australopithecus	NME	Y	-	3.708
LH 3	UM1	R	Laetoli, Tanzania	A. afarensis	Australopithecus	NMT	N	N/A	3.74
LH 6	UM1	R	Laetoli, Tanzania	A. afarensis	Australopithecus	NMT	Y	-	3.672
MLD 6	UM1	R	Makapansgat, South Africa	A. africanus	Australopithecus	Wits	N	N/A	3.63
Sts 1	UM1	L	Sterkfontein, South Africa	A. africanus	Australopithecus	DNMNH	Y	Pro	3.761
Sts 8	UM1	L	Sterkfontein, South Africa	A. africanus	Australopithecus	DNMNH	Y	Pro, Par	3.66
Sts 24	UM1	R	Sterkfontein, South Africa	A. africanus	Australopithecus	DNMNH	Y	-	3.692
Sts 56	UM1	L	Sterkfontein, South Africa	A. africanus	Australopithecus	DNMNH	Y	-	3.636
Sts 57	UM1	L	Sterkfontein, South Africa	A. africanus	Australopithecus	DNMNH	Y	-	3.626
StW 183	UM1	L	Sterkfontein, South Africa	A. africanus	Australopithecus	Wits	Y	Pro, Par	3.78
StW 252	UM1	L	Sterkfontein, South Africa	A. africanus	Australopithecus	Wits	Y	Pro, Par	3.791
StW 280	UM1	L	Sterkfontein, South Africa	A. africanus	Australopithecus	Wits	N	N/A	3.797
StW 402	UM1	R	Sterkfontein, South Africa	A. africanus	Australopithecus	Wits	Y	-	3.742
StW 450	UM1	R	Sterkfontein, South Africa	A. africanus	Australopithecus	Wits	Y	-	3.644
Taung	UM1	L	Sterkfontein, South Africa	A. africanus	Australopithecus	Wits	Y	-	3.697
KNM-ER 1813	UM1	L	Koobi Fora, Kenya	H. habilis	H. habilis	NMK	Y	Pro, Par, Hyp	3.628
OH 13	UM1	L	Olduvai Gorge, Tanzania	H. habilis	H. habilis	NMT	Y	Pro, Par	3.609
OH 16	UM1	R	Olduvai Gorge, Tanzania	H. habilis	H. habilis	NMT	Y	Pro, Par, Hyp	3.688
OH 21	UM1	L	Olduvai Gorge, Tanzania	H. habilis	H. habilis	NMT	Y	-	3.545
OH 24	UM1	L	Olduvai Gorge, Tanzania	H. habilis	H. habilis	NMT	Y	Pro, Par	3.63
OH 45	UM1	L	Olduvai Gorge, Tanzania	H. habilis	H. habilis	NMT	Y	-	3.612
A.L. 666-1	UM1	R	Hadar, Ethiopia	Homo aff. H. habilis	Ungrouped	NME	N	N/A	3.604
KNM-ER 1590	UM1	L	Koobi Fora, Kenya	Homo sp.	Ungrouped	NMK	Y	-	3.758
SK 27	UM1	L	Swartkrans, South Africa	Homo sp.	Ungrouped	DNMNH	Y	-	3.662
KNM-ER 807	UM1	R	Koobi Fora, Kenya	H. erectus	H. erectus	NMK	Y	Pro, Par, Hyp	3.721
KNM-WT 15000	UM1	R	West Turkana, Kenya	H. erectus	H. erectus	NMK	N	N/A	3.613
Sangiran 4	UM1	R	Sangiran, Indonesia	H. erectus	H. erectus	SMF	Y	-	3.623
Sangiran 7-3b	UM1	R	Sangiran, Indonesia	H. erectus	H. erectus	SMF	Y	Pro, Par, Hyp	3.56
Sangiran 7-10	UM1	R	Sangiran, Indonesia	H. erectus	H. erectus	SMF	Y	Pro, Par	3.531
BD 8	UM1	L	Abri Bourgeois-Delaunay, France	H. neanderthalensis	Later Homo	MA	Y	Pro, Par, Met	3.569
Combe Grenal IXB	UM1	R	Combe Grenal, France	H. neanderthalensis	Later Homo	MNP	Y	-	3.503
Combe Grenal XIII	UM1	R	Combe Grenal, France	H. neanderthalensis	Later Homo	MNP	Y	-	3.564
KRP 164	UM1	L	Krapina, Croatia	H. neanderthalensis	Later Homo	CNHM	N	N/A	3.579
KRP 46	UM1	L	Krapina, Croatia	H. neanderthalensis	Later Homo	CNHM	Y	-	3.609
KRP 47	UM1	L	Krapina, Croatia	H. neanderthalensis	Later Homo	CNHM	Y	-	3.647
KRP 48	UM1	L	Krapina, Croatia	H. neanderthalensis	Later Homo	CNHM	Y	-	3.573
KRP 100	UM1	L	Krapina, Croatia	H. neanderthalensis	Later Homo	CNHM	Y	-	3.584
KRP 136	UM1	L	Krapina, Croatia	H. neanderthalensis	Later Homo	CNHM	Y	Pro, Par	3.682
KRP 174	UM1	R	Krapina, Croatia	H. neanderthalensis	Later Homo	CNHM	Y	Pro	3.524
La Quina H18	UM1	L	La Quina, France	H. neanderthalensis	Later Homo	TNT	Y	-	3.522
Le Moustier 1	UM1	L	Le Moustier, France	H. neanderthalensis	Later Homo	MVFB	N	N/A	3.58
Roc de Marsal	UM1	L	Roc de Marsal, France	H. neanderthalensis	Later Homo	MNP	Y	-	3.508
SCLA 4A 4	UM1	R	Scladina, Belgium	H. neanderthalensis	Later Homo	ASBL	Y	Par, Hyp	3.493
SD 531	UM1	R	El Sidrón, Spain	H. neanderthalensis	Later Homo	MNCN	Y	-	3.51
SD 1105	UM1	R	El Sidrón, Spain	H. neanderthalensis	Later Homo	MNCN	Y	Pro, Par, Met	3.629
Belgian 59b	UM1	L	Spy, Belgium	H. sapiens	Later Homo	RBINS	Y	-	3.499
Belgian A33	UM1	R	Maurenne Cave, Belgium	H. sapiens	Later Homo	RBINS	Y	-	3.462
Belgian A34	UM1	R	Maurenne Cave, Belgium	H. sapiens	Later Homo	RBINS	Y	-	3.491
Belgian A37	UM1	L	Maurenne Cave, Belgium	H. sapiens	Later Homo	RBINS	Y	-	3.402
Belgian M1D	UM1	R	Humain, Belgium	H. sapiens	Later Homo	RBINS	Y	-	3.418
M 2	UM1	R	Anatomical collection, MPI	H. sapiens	Later Homo	MPI-EVA	Y	-	3.431
M 13	UM1	L	Anatomical collection, MPI	H. sapiens	Later Homo	MPI-EVA	Y	Par	3.504
M 51	UM1	R	Anatomical collection, MPI	H. sapiens	Later Homo	MPI-EVA	Y	-	3.47
M 106	UM1	L	Anatomical collection, MPI	H. sapiens	Later Homo	MPI-EVA	Y	-	3.398
M 183	UM1	L	Anatomical collection, MPI	H. sapiens	Later Homo	MPI-EVA	Y	Par	3.44
M 186	UM1	R	Anatomical collection, MPI	H. sapiens	Later Homo	MPI-EVA	Y	-	3.422
ULAC 536	UM1	L	ULAC	H. sapiens	Later Homo	ULAC	N	N/A	3.373
A.L. 199-1	UM2	R	Hadar, Ethiopia	A. afarensis	Australopithecus	NME	Y	-	3.677
A.L. 200-1a	UM2	R	Hadar, Ethiopia	A. afarensis	Australopithecus	NME	Y	-	3.775
A.L. 417-1d	UM2	L	Hadar, Ethiopia	A. afarensis	Australopithecus	NME	Y	-	3.714
A.L. 486-1	UM2	L	Hadar, Ethiopia	A. afarensis	Australopithecus	NME	Y	-	3.735
Sts 8	UM2	L	Sterkfontein, South Africa	A. africanus	Australopithecus	DNMNH	Y	-	3.815
Sts 22	UM2	L	Sterkfontein, South Africa	A. africanus	Australopithecus	DNMNH	Y	-	3.765
Sts 28	UM2	R	Sterkfontein, South Africa	A. africanus	Australopithecus	DNMNH	Y	Par	3.891
Sts 30	UM2	R	Sterkfontein, South Africa	A. africanus	Australopithecus	DNMNH	Y	Pro, Hyp	3.828
Sts 37	UM2	L	Sterkfontein, South Africa	A. africanus	Australopithecus	DNMNH	Y	-	3.873
Sts 52a	UM2	L	Sterkfontein, South Africa	A. africanus	Australopithecus	DNMNH	Y	-	3.788
Sts 56	UM2	L	Sterkfontein, South Africa	A. africanus	Australopithecus	DNMNH	Y	-	3.693
StW 183	UM2	L	Sterkfontein, South Africa	A. africanus	Australopithecus	Wits	Y	-	3.903
StW 188	UM2	R	Sterkfontein, South Africa	A. africanus	Australopithecus	Wits	Y	-	3.922
StW 252	UM2	L	Sterkfontein, South Africa	A. africanus	Australopithecus	Wits	Y	-	3.938
StW 280	UM2	L	Sterkfontein, South Africa	A. africanus	Australopithecus	Wits	Y	-	3.911
StW 529	UM2	L	Sterkfontein, South Africa	A. africanus	Australopithecus	Wits	Y	-	3.695
KNM-ER 1813	UM2	L	Koobi Fora, Kenya	H. habilis	H. habilis	NMK	Y	-	3.7
OH 13	UM2	L	Olduvai Gorge, Tanzania	H. habilis	H. habilis	NMT	Y	-	3.656
OH 16	UM2	L	Olduvai Gorge, Tanzania	H. habilis	H. habilis	NMT	Y	Par	3.76
OH 39	UM2	L	Olduvai Gorge, Tanzania	H. habilis	H. habilis	NMT	Y	-	3.586
A.L. 666-1	UM2	L	Hadar, Ethiopia	Homo aff. H. habilis	Ungrouped	NME	Y	Pro	3.732
KNM-ER 1590	UM2	L	Koobi Fora, Kenya	Homo sp.	Ungrouped	NMK	Y	-	3.901
KNM-ER 1808	UM2	R	Koobi Fora, Kenya	H. erectus	H. erectus	NMK	Y	Pro	3.689
KNM-WT 15000	UM2	R	West Turkana, Kenya	H. erectus	H. erectus	NMK	N	N/A	3.662
Sangiran 4	UM2	R	Sangiran, Indonesia	H. erectus	H. erectus	SMF	Y	-	3.726
Sangiran 7-3c	UM2	R	Sangiran, Indonesia	H. erectus	H. erectus	SMF	Y	-	3.568
Sangiran 7-53	UM2	L	Sangiran, Indonesia	H. erectus	H. erectus	SMF	Y	-	3.624
Sangiran 7-89	UM2	R	Sangiran, Indonesia	H. erectus	H. erectus	SMF	Y	-	3.563
BD8	UM2	L	Abri Bourgeois-Delaunay, France	H. neanderthalensis	Later Homo	MA	Y	-	3.532
KRP 47	UM2	L	Krapina, Croatia	H. neanderthalensis	Later Homo	CNHM	Y	-	3.622
KRP 48	UM2	L	Krapina, Croatia	H. neanderthalensis	Later Homo	CNHM	Y	-	3.549
KRP 98	UM2	R	Krapina, Croatia	H. neanderthalensis	Later Homo	CNHM	Y	-	3.517
KRP 101	UM2	L	Krapina, Croatia	H. neanderthalensis	Later Homo	CNHM	Y	-	3.526
KRP 135	UM2	L	Krapina, Croatia	H. neanderthalensis	Later Homo	CNHM	Y	-	3.668
KRP 166	UM2	R	Krapina, Croatia	H. neanderthalensis	Later Homo	CNHM	Y	Pro, Par, Hyp	3.7
KRP 169	UM2	R	Krapina, Croatia	H. neanderthalensis	Later Homo	CNHM	Y	-	3.555
KRP 175	UM2	L	Krapina, Croatia	H. neanderthalensis	Later Homo	CNHM	Y	Pro	3.57
KRP 177	UM2	R	Krapina, Croatia	H. neanderthalensis	Later Homo	CNHM	Y	-	3.667
KRP 192	UM2	L	Krapina, Croatia	H. neanderthalensis	Later Homo	CNHM	Y	-	3.548
La Quina H18	UM2	L	La Quina, France	H. neanderthalensis	Later Homo	TNT	Y	-	3.51
Le Moustier 1	UM2	L	Le Moustier, France	H. neanderthalensis	Later Homo	MVFB	Y	-	3.605
SCLA 4A 3	UM2	R	Scladina, Belgium	H. neanderthalensis	Later Homo	ASBL	Y	-	3.564
SD4	UM2	L	El Sidrón, Spain	H. neanderthalensis	Later Homo	MNCN	Y	-	3.611
SD407	UM2	L	El Sidrón, Spain	H. neanderthalensis	Later Homo	MNCN	Y	Pro	3.61
SD551	UM2	R	El Sidrón, Spain	H. neanderthalensis	Later Homo	MNCN	Y	-	3.647
St. Césaire	UM2	R	St. Césaire, France	H. neanderthalensis	Later Homo	MAN	Y	Pro, Par	3.548
Belgian 134c	UM2	L	Spy, Belgium	H. sapiens	Later Homo	RBINS	Y	-	3.442
Belgian A40	UM2	L	Maurenne Cave, Belgium	H. sapiens	Later Homo	RBINS	Y	-	3.463
Belgian HUM001	UM2	R	Frontal, Belgium	H. sapiens	Later Homo	RBINS	Y	-	3.412
Belgian M2G	UM2	L	Humain, Belgium	H. sapiens	Later Homo	RBINS	Y	-	3.37
M 9	UM2	L	Anatomical collection, MPI	H. sapiens	Later Homo	MPI-EVA	Y	-	3.425
M 11	UM2	R	Anatomical collection, MPI	H. sapiens	Later Homo	MPI-EVA	Y	-	3.35
M 45	UM2	L	Anatomical collection, MPI	H. sapiens	Later Homo	MPI-EVA	Y	-	3.494
M 49	UM2	R	Anatomical collection, MPI	H. sapiens	Later Homo	MPI-EVA	Y	-	3.482
M 69	UM2	R	Anatomical collection, MPI	H. sapiens	Later Homo	MPI-EVA	Y	-	3.505
M 95	UM2	R	Anatomical collection, MPI	H. sapiens	Later Homo	MPI-EVA	Y	-	3.451
M 98	UM2	R	Anatomical collection, MPI	H. sapiens	Later Homo	MPI-EVA	Y	-	3.33
M 104	UM2	L	Anatomical collection, MPI	H. sapiens	Later Homo	MPI-EVA	Y	-	3.353
M 121	UM2	R	Anatomical collection, MPI	H. sapiens	Later Homo	MPI-EVA	Y	-	3.465
M 187	UM2	R	Anatomical collection, MPI	H. sapiens	Later Homo	MPI-EVA	Y	-	3.526
M 189	UM2	L	Anatomical collection, MPI	H. sapiens	Later Homo	MPI-EVA	Y	-	3.544
M 272	UM2	R	Anatomical collection, MPI	H. sapiens	Later Homo	MPI-EVA	Y	-	3.44
M 289	UM2	R	Anatomical collection, MPI	H. sapiens	Later Homo	MPI-EVA	Y	-	3.474
M 513	UM2	L	Anatomical collection, MPI	H. sapiens	Later Homo	MPI-EVA	Y	-	3.438
M 530	UM2	R	Anatomical collection, MPI	H. sapiens	Later Homo	MPI-EVA	Y	-	3.434
M 581	UM2	R	Anatomical collection, MPI	H. sapiens	Later Homo	MPI-EVA	Y	-	3.452
M 660	UM2	L	Anatomical collection, MPI	H. sapiens	Later Homo	MPI-EVA	Y	-	3.43
ULAC 536	UM2	L	ULAC	H. sapiens	Later Homo	ULAC	N	N/A	3.331
A.L. 200-1a	UM3	R	Hadar, Ethiopia	A. afarensis	Australopithecus	NME	Y	-	3.746
A.L. 333x-1	UM3	R	Hadar, Ethiopia	A. afarensis	Australopithecus	NME	Y	-	3.801
A.L. 486-1	UM3	L	Hadar, Ethiopia	A. afarensis	Australopithecus	NME	Y	-	3.713
Sts 28	UM3	R	Sterkfontein, South Africa	A. africanus	Australopithecus	DNMNH	Y	-	3.873
Sts 37	UM3	L	Sterkfontein, South Africa	A. africanus	Australopithecus	DNMNH	Y	-	3.766
Sts 52a	UM3	R	Sterkfontein, South Africa	A. africanus	Australopithecus	DNMNH	Y	-	3.704
Sts 53	UM3	L	Sterkfontein, South Africa	A. africanus	Australopithecus	DNMNH	Y	-	3.691
StW 6	UM3	L	Sterkfontein, South Africa	A. africanus	Australopithecus	Wits	Y	-	3.914
StW 179	UM3	L	Sterkfontein, South Africa	A. africanus	Australopithecus	Wits	Y	-	3.76
StW 183	UM3	R	Sterkfontein, South Africa	A. africanus	Australopithecus	Wits	Y	-	3.876
StW 189	UM3	L	Sterkfontein, South Africa	A. africanus	Australopithecus	Wits	Y	-	3.791
StW 252	UM3	R	Sterkfontein, South Africa	A. africanus	Australopithecus	Wits	Y	-	3.929
KNM-ER 1813	UM3	L	Koobi Fora, Kenya	H. habilis	H. habilis	NMK	Y	-	3.597
OH 13	UM3	R	Olduvai Gorge, Tanzania	H. habilis	H. habilis	NMT	Y	-	3.655
OH 15	UM3	R	Olduvai Gorge, Tanzania	H. habilis	H. habilis	NMT	Y	-	3.81
OH 16	UM3	L	Olduvai Gorge, Tanzania	H. habilis	H. habilis	NMT	Y	-	3.74
L398-573	UM3	L	Omo, Ethiopia	Homo sp.	Ungrouped	NME	Y	-	3.789
SK 847	UM3	L	Swartkrans, South Africa	Homo sp.	Ungrouped	DNMNH	Y	Par	3.783
KNM-ER 807	UM3	R	Koobi Fora, Kenya	H. erectus	H. erectus	NMK	Y	-	3.573
Sangiran 4	UM3	R	Sangiran, Indonesia	H. erectus	H. erectus	SMF	Y	-	3.601
BD8	UM3	L	Abri Bourgeois-Delaunay, France	H. neanderthalensis	Later Homo	MA	Y	-	3.491
KRP 58	UM3	R	Krapina, Croatia	H. neanderthalensis	Later Homo	CNHM	Y	-	3.568
KRP 97	UM3	L	Krapina, Croatia	H. neanderthalensis	Later Homo	CNHM	Y	-	3.463
KRP 99	UM3	R	Krapina, Croatia	H. neanderthalensis	Later Homo	CNHM	Y	-	3.522
KRP 109	UM3	R	Krapina, Croatia	H. neanderthalensis	Later Homo	CNHM	Y	-	3.609
KRP 163	UM3	R	Krapina, Croatia	H. neanderthalensis	Later Homo	CNHM	Y	-	3.484
KRP 170	UM3	R	Krapina, Croatia	H. neanderthalensis	Later Homo	CNHM	Y	-	3.465
KRP 173	UM3	L	Krapina, Croatia	H. neanderthalensis	Later Homo	CNHM	Y	Pro, Par	3.471
KRP 180	UM3	L	Krapina, Croatia	H. neanderthalensis	Later Homo	CNHM	Y	-	3.519
Le Moustier 1	UM3	R	Le Moustier, France	H. neanderthalensis	Later Homo	MVFB	Y	-	3.454
SD332	UM3	L	El Sidrón, Spain	H. neanderthalensis	Later Homo	MNCN	Y	-	3.493
SD621	UM3	R	El Sidrón, Spain	H. neanderthalensis	Later Homo	MNCN	Y	-	3.691
SD1164	UM3	R	El Sidrón, Spain	H. neanderthalensis	Later Homo	MNCN	Y	-	3.543
St. Césaire	UM3	R	St. Césaire, France	H. neanderthalensis	Later Homo	MAN	Y	-	3.496
M 60	UM3	R	Anatomical collection, MPI	H. sapiens	Later Homo	MPI-EVA	Y	-	3.236
M 65	UM3	L	Anatomical collection, MPI	H. sapiens	Later Homo	MPI-EVA	N	N/A	3.526
M 99	UM3	R	Anatomical collection, MPI	H. sapiens	Later Homo	MPI-EVA	N	N/A	3.316
M 136	UM3	L	Anatomical collection, MPI	H. sapiens	Later Homo	MPI-EVA	Y	-	3.348
M 163	UM3	R	Anatomical collection, MPI	H. sapiens	Later Homo	MPI-EVA	Y	-	3.362
M 565	UM3	R	Anatomical collection, MPI	H. sapiens	Later Homo	MPI-EVA	Y	-	3.414
ULAC 536	UM3	L	ULAC	H. sapiens	Later Homo	ULAC	N	N/A	3.289
A.L. 400-1	LI1	L	Hadar, Ethiopia	A. afarensis	Australopithecus	NME	N	N/A	3.053
A.L. 822-1	LI1	R	Hadar, Ethiopia	A. afarensis	Australopithecus	NME	N	N/A	2.967
MLD 18	LI1	R	Makapansgat, South Africa	A. africanus	Australopithecus	Wits	N	N/A	2.892
Sts 24	LI1	R	Sterkfontein, South Africa	A. africanus	Australopithecus	DNMNH	N	N/A	2.836
Sts 52b	LI1	R	Sterkfontein, South Africa	A. africanus	Australopithecus	DNMNH	N	N/A	2.984
StW 404	LI1	R	Sterkfontein, South Africa	A. africanus	Australopithecus	Wits	N	N/A	3.011
OH 7	LI1	R	Olduvai Gorge, Tanzania	H. habilis	H. habilis	NMT	N	N/A	2.98
OH 16	LI1	L	Olduvai Gorge, Tanzania	H. habilis	H. habilis	NMT	N	N/A	3.082
KNM-ER 820	LI1	L	Koobi Fora, Kenya	H. erectus	H. erectus	NMK	N	N/A	2.803
KNM-WT 15000B	LI1	L	West Turkana, Kenya	H. erectus	H. erectus	NMK	N	N/A	2.913
Mauer	LI1	R	Mauer, Germany	H. heidelbergensis	Later Homo	GPIH	N	N/A	2.998
Kebara 2	LI1	L	Kebara Cave, Israel	H. neanderthalensis	Later Homo	TAU	N	N/A	3.005
KRP 55	LI1	L	Krapina, Croatia	H. neanderthalensis	Later Homo	CNHM	N	N/A	3.047
KRP 58	LI1	L	Krapina, Croatia	H. neanderthalensis	Later Homo	CNHM	N	N/A	2.968
ULAC 1	LI1	R	ULAC	H. sapiens	Later Homo	ULAC	N	N/A	2.735
ULAC 58	LI1	L	ULAC	H. sapiens	Later Homo	ULAC	N	N/A	2.809
ULAC 799-27	LI1	R	ULAC	H. sapiens	Later Homo	ULAC	N	N/A	2.975
ULAC 806	LI1	R	ULAC	H. sapiens	Later Homo	ULAC	N	N/A	2.805
A.L. 400-1	LI2	L	Hadar, Ethiopia	A. afarensis	Australopithecus	NME	N	N/A	3.07
A.L. 822-1	LI2	R	Hadar, Ethiopia	A. afarensis	Australopithecus	NME	N	N/A	3.066
LH 14	LI2	R	Laetoli, Tanzania	A. afarensis	Australopithecus	NMT	N	N/A	3.022
MLD 18	LI2	R	Makapansgat, South Africa	A. africanus	Australopithecus	Wits	N	N/A	3.106
Sts 24	LI2	L	Sterkfontein, South Africa	A. africanus	Australopithecus	DNMNH	N	N/A	2.994
Sts 52b	LI2	R	Sterkfontein, South Africa	A. africanus	Australopithecus	DNMNH	N	N/A	3.12
StW 111	LI2	R	Sterkfontein, South Africa	A. africanus	Australopithecus	Wits	N	N/A	3.145
OH 7	LI2	R	Olduvai Gorge, Tanzania	H. habilis	H. habilis	NMT	N	N/A	3.066
OH 16	LI2	L	Olduvai Gorge, Tanzania	H. habilis	H. habilis	NMT	N	N/A	3.154
KNM-ER 820	LI2	L	Koobi Fora, Kenya	H. erectus	H. erectus	NMK	N	N/A	2.935
KNM-WT 15000B	LI2	L	West Turkana, Kenya	H. erectus	H. erectus	NMK	N	N/A	3.14
Mauer	LI2	R	Mauer, Germany	H. heidelbergensis	Later Homo	GPIH	N	N/A	3.071
Kebara 2	LI2	L	Kebara Cave, Israel	H. neanderthalensis	Later Homo	TAU	N	N/A	3.107
KRP 55	LI2	L	Krapina, Croatia	H. neanderthalensis	Later Homo	CNHM	N	N/A	3.104
KRP 58	LI2	L	Krapina, Croatia	H. neanderthalensis	Later Homo	CNHM	N	N/A	3.036
ULAC 1	LI2	R	University of Leipzig Anatomical Collection	H. sapiens	Later Homo	ULAC	N	N/A	2.839
ULAC 58	LI2	L	ULAC	H. sapiens	Later Homo	ULAC	N	N/A	2.907
ULAC 799-27	LI2	R	ULAC	H. sapiens	Later Homo	ULAC	N	N/A	3.027
ULAC 806	LI2	R	ULAC	H. sapiens	Later Homo	ULAC	N	N/A	2.891
A.L. 128-23	LC	R	Hadar, Ethiopia	A. afarensis	Australopithecus	NME	N	N/A	3.24
A.L. 198-1	LC	L	Hadar, Ethiopia	A. afarensis	Australopithecus	NME	N	N/A	3.241
A.L. 277-1	LC	L	Hadar, Ethiopia	A. afarensis	Australopithecus	NME	N	N/A	3.467
A.L. 400-1	LC	L	Hadar, Ethiopia	A. afarensis	Australopithecus	NME	N	N/A	3.305
LH 14	LC	R	Laetoli, Tanzania	A. afarensis	Australopithecus	NMT	N	N/A	3.353
MLD 18	LC	R	Makapansgat, South Africa	A. africanus	Australopithecus	Wits	N	N/A	3.287
Sts 50	LC	L	Sterkfontein, South Africa	A. africanus	Australopithecus	DNMNH	N	N/A	3.372
StW 132	LC	R	Sterkfontein, South Africa	A. africanus	Australopithecus	Wits	N	N/A	3.366
StW 142	LC	R	Sterkfontein, South Africa	A. africanus	Australopithecus	Wits	N	N/A	3.33
StW 213	LC	L	Sterkfontein, South Africa	A. africanus	Australopithecus	Wits	N	N/A	3.267
OH 7	LC	R	Olduvai Gorge, Tanzania	H. habilis	H. habilis	NMT	N	N/A	3.375
OH 13	LC	R	Olduvai Gorge, Tanzania	H. habilis	H. habilis	NMT	N	N/A	3.133
OH 16	LC	R	Olduvai Gorge, Tanzania	H. habilis	H. habilis	NMT	N	N/A	3.374
KNM-ER 820	LC	L	Koobi Fora, Kenya	H. erectus	H. erectus	NMK	N	N/A	3.172
KNM-ER 992	LC	R	Koobi Fora, Kenya	H. erectus	H. erectus	NMK	N	N/A	3.273
KNM-ER 1507	LC	L	Koobi Fora, Kenya	H. erectus	H. erectus	NMK	N	N/A	3.262
KNM-WT 15000B	LC	L	West Turkana, Kenya	H. erectus	H. erectus	NMK	N	N/A	3.315
Kebara 2	LC	L	Kebara Cave, Israel	H. neanderthalensis	Later Homo	TAU	N	N/A	3.318
KRP 55	LC	L	Krapina, Croatia	H. neanderthalensis	Later Homo	CNHM	N	N/A	3.262
KRP 58	LC	L	Krapina, Croatia	H. neanderthalensis	Later Homo	CNHM	N	N/A	3.217
Mauer	LC	R	Mauer, Germany	H. heidelbergensis	Later Homo	GPIH	N	N/A	3.24
ULAC 1	LC	R	ULAC	H. sapiens	Later Homo	ULAC	N	N/A	3.098
ULAC 58	LC	L	ULAC	H. sapiens	Later Homo	ULAC	N	N/A	3.135
ULAC 799-27	LC	R	ULAC	H. sapiens	Later Homo	ULAC	N	N/A	3.297
ULAC 806	LC	R	ULAC	H. sapiens	Later Homo	ULAC	N	N/A	3.148
A.L. 128-23	LP3	R	Hadar, Ethiopia	A. afarensis	Australopithecus	NME	Y	-	3.19
A.L. 266-1	LP3	R	Hadar, Ethiopia	A. afarensis	Australopithecus	NME	Y	Prd	3.318
A.L. 333-10	LP3	L	Hadar, Ethiopia	A. afarensis	Australopithecus	NME	Y	Prd	3.42
A.L. 333w-60	LP3	L	Hadar, Ethiopia	A. afarensis	Australopithecus	NME	Y	Prd	3.455
A.L. 333w-1	LP3	R	Hadar, Ethiopia	A. afarensis	Australopithecus	NME	Y	-	3.36
A.L. 417-1a	LP3	L	Hadar, Ethiopia	A. afarensis	Australopithecus	NME	Y	-	3.268
A.L. 655-1	LP3	L	Hadar, Ethiopia	A. afarensis	Australopithecus	NME	Y	-	3.32
STS 51	LP3	R	Sterkfontein, South Africa	A. africanus	Australopithecus	DNMNH	Y	-	3.363
STS 52b	LP3	R	Sterkfontein, South Africa	A. africanus	Australopithecus	DNMNH	Y	Prd	3.401
STW 7	LP3	L	Sterkfontein, South Africa	A. africanus	Australopithecus	Wits	Y	Prd	3.358
STW 213	LP3	R	Sterkfontein, South Africa	A. africanus	Australopithecus	Wits	Y	Prd	3.234
STW 404	LP3	R	Sterkfontein, South Africa	A. africanus	Australopithecus	Wits	Y	Prd	3.321
KNM-ER 5431	LP3	L	Koobi Fora, Kenya	Indet	Ungrouped	NMK	Y	-	3.409
KNM-ER 1802	LP3	R	Koobi Fora, Kenya	H. habilis	H. habilis	NMK	Y	-	3.429
OH 7	LP3	R	Olduvai Gorge, Tanzania	H. habilis	H. habilis	NMT	Y	-	3.279
OH 13	LP3	R	Olduvai Gorge, Tanzania	H. habilis	H. habilis	NMT	Y	-	3.221
OH 16	LP3	R	Olduvai Gorge, Tanzania	H. habilis	H. habilis	NMT	Y	Prd	3.349
Omo 75i-1255	LP3	R	Omo, Ethiopia	Homo sp.	Ungrouped	NME	Y	-	3.362
KNM-ER 992	LP3	R	Koobi Fora, Kenya	H. erectus	H. erectus	NMK	Y	Prd	3.421
KNM-ER 1507	LP3	L	Koobi Fora, Kenya	H. erectus	H. erectus	NMK	Y	-	3.409
KNM-ER 806	LP3	L	Koobi Fora, Kenya	H. erectus	H. erectus	NMK	N	N/A	3.396
KNM-ER 820	LP3	L	Koobi Fora, Kenya	H. erectus	H. erectus	NMK	N	N/A	3.256
KNM-WT 15000B	LP3	R	West Turkana, Kenya	H. erectus	H. erectus	NMK	N	N/A	3.348
OH 22	LP3	R	Olduvai Gorge, Tanzania	H. erectus	H. erectus*	NMT	Y	-	3.329
Cave of Hearths	LP3	R	Cave of Hearths, South Africa	Indet	Later Homo	Wits	Y	-	3.037
Mauer	LP3	R	Mauer, Germany	H. heidelbergensis	Later Homo	GPIH	N	N/A	3.199
Combe Grenal I	LP3	R	Combe Grenal, France	H. neanderthalensis	Later Homo	MNP	Y	-	3.232
Combe Grenal XV	LP3	R	Combe Grenal, France	H. neanderthalensis	Later Homo	MNP	N	N/A	2.989
KRP 51	LP3	R	Krapina, Croatia	H. neanderthalensis	Later Homo	CNHM	Y	-	3.14
KRP 52	LP3	L	Krapina, Croatia	H. neanderthalensis	Later Homo	CNHM	Y	-	3.089
KRP 54	LP3	L	Krapina, Croatia	H. neanderthalensis	Later Homo	CNHM	Y	-	3.12
KRP 55	LP3	L	Krapina, Croatia	H. neanderthalensis	Later Homo	CNHM	Y	-	3.214
KRP 58	LP3	R	Krapina, Croatia	H. neanderthalensis	Later Homo	CNHM	N	N/A	3.133
KRP D27	LP3	L	Krapina, Croatia	H. neanderthalensis	Later Homo	CNHM	N	N/A	3.274
KRP D28	LP3	R	Krapina, Croatia	H. neanderthalensis	Later Homo	CNHM	N	N/A	3.171
KRP D29	LP3	R	Krapina, Croatia	H. neanderthalensis	Later Homo	CNHM	N	N/A	3.113
KRP D33	LP3	L	Krapina, Croatia	H. neanderthalensis	Later Homo	CNHM	Y	-	3.187
KRP D34	LP3	R	Krapina, Croatia	H. neanderthalensis	Later Homo	CNHM	Y	Prd	3.191
KRP D111	LP3	L	Krapina, Croatia	H. neanderthalensis	Later Homo	CNHM	Y	-	3.254
KRP D114	LP3	L	Krapina, Croatia	H. neanderthalensis	Later Homo	CNHM	Y	-	3.162
SCLA 4A 6	LP3	R	Scladina, Belgium	H. neanderthalensis	Later Homo	ASBL	Y	-	3.108
M 34	LP3	L	Anatomical collection, MPI	H. sapiens	Later Homo	MPI-EVA	Y	-	2.949
M 35	LP3	R	Anatomical collection, MPI	H. sapiens	Later Homo	MPI-EVA	Y	-	2.973
M 139	LP3	R	Anatomical collection, MPI	H. sapiens	Later Homo	MPI-EVA	Y	-	2.998
ULAC 1	LP3	R	ULAC	H. sapiens	Later Homo	ULAC	Y	-	2.944
ULAC 13	LP3	L	ULAC	H. sapiens	Later Homo	ULAC	Y	-	2.981
ULAC 58	LP3	L	ULAC	H. sapiens	Later Homo	ULAC	Y	-	2.988
ULAC 74	LP3	L	ULAC	H. sapiens	Later Homo	ULAC	Y	-	3.019
ULAC 522	LP3	L	ULAC	H. sapiens	Later Homo	ULAC	N	N/A	2.897
ULAC 536	LP3	R	ULAC	H. sapiens	Later Homo	ULAC	Y	Prd	2.937
ULAC 607	LP3	R	ULAC	H. sapiens	Later Homo	ULAC	N	N/A	2.995
ULAC 790	LP3	L	ULAC	H. sapiens	Later Homo	ULAC	Y	-	3.005
ULAC 797	LP3	R	ULAC	H. sapiens	Later Homo	ULAC	Y	-	3.024
ULAC 806	LP3	L	ULAC	H. sapiens	Later Homo	ULAC	Y	-	3.034
A.L. 128-23	LP4	R	Hadar, Ethiopia	A. afarensis	Australopithecus	NME	Y	-	3.281
A.L. 266-1	LP4	R	Hadar, Ethiopia	A. afarensis	Australopithecus	NME	Y	Prd	3.381
A.L. 330-7	LP4	L	Hadar, Ethiopia	A. afarensis	Australopithecus	NME	Y	Hyd	3.504
A.L. 330-5	LP4	R	Hadar, Ethiopia	A. afarensis	Australopithecus	NME	Y	-	3.32
A.L. 333w-1	LP4	L	Hadar, Ethiopia	A. afarensis	Australopithecus	NME	Y	-	3.404
A.L. 417-1a	LP4	L	Hadar, Ethiopia	A. afarensis	Australopithecus	NME	Y	Prd	3.3
A.L. 443-1	LP4	L	Hadar, Ethiopia	A. afarensis	Australopithecus	NME	Y	-	3.494
LH 3	LP4	L	Laetoli, Tanzania	A. afarensis	Australopithecus	NMT	Y	-	3.451
Sts 52b	LP4	R	Sterkfontein, South Africa	A. africanus	Australopithecus	DNMNH	Y	-	3.454
StW 14	LP4	L	Sterkfontein, South Africa	A. africanus	Australopithecus	Wits	Y	-	3.424
StW 131	LP4	L	Sterkfontein, South Africa	A. africanus	Australopithecus	Wits	Y	-	3.436
StW 213	LP4	R	Sterkfontein, South Africa	A. africanus	Australopithecus	Wits	Y	Prd	3.342
StW 327	LP4	R	Sterkfontein, South Africa	A. africanus	Australopithecus	Wits	Y	-	3.495
StW 404	LP4	R	Sterkfontein, South Africa	A. africanus	Australopithecus	Wits	Y	-	3.378
StW 537	LP4	L	Sterkfontein, South Africa	A. africanus	Australopithecus	Wits	Y	-	3.585
TM 1523	LP4	L	Sterkfontein, South Africa	A. africanus	Australopithecus	DNMNH	Y	-	3.273
KNM-ER 5431	LP4	L	Koobi Fora, Kenya	Indet	Ungrouped	NMK	Y	-	3.554
KNM-ER 1802	LP4	R	Koobi Fora, Kenya	H. habilis	H. habilis	NMK	Y	-	3.543
OH 4	LP4	L	Olduvai Gorge, Tanzania	H. habilis	H. habilis	NMT	N	N/A	3.395
OH 7	LP4	R	Olduvai Gorge, Tanzania	H. habilis	H. habilis	NMT	Y	-	3.364
OH 13	LP4	R	Olduvai Gorge, Tanzania	H. habilis	H. habilis	NMT	Y	Prd	3.219
OH 16	LP4	L	Olduvai Gorge, Tanzania	H. habilis	H. habilis	NMT	Y	Prd, Med	3.352
KNM-ER 992	LP4	R	Koobi Fora, Kenya	H. erectus	H. erectus	NMK	Y	-	3.403
KNM-ER 1507	LP4	L	Koobi Fora, Kenya	H. erectus	H. erectus	NMK	Y	-	3.383
KNM-ER 820	LP4	L	Koobi Fora, Kenya	H. erectus	H. erectus	NMK	N	N/A	3.184
KNM-WT 15000B	LP4	R	West Turkana, Kenya	H. erectus	H. erectus	NMK	N	N/A	3.321
Sangiran 1b	LP4	R	Sangiran, Indonesia	H. erectus	H. erectus	SMF	Y	-	3.332
Sangiran 7-26	LP4	R	Sangiran, Indonesia	H. erectus	H. erectus	SMF	Y	-	3.116
OH 22	LP4	R	Olduvai Gorge, Tanzania	H. erectus	H. erectus*	NMT	Y	-	3.312
OH 23	LP4	L	Olduvai Gorge, Tanzania	H. erectus	H. erectus*	NMT	N	N/A	3.279
Mauer	LP4	R	Mauer, Germany	H. heidelbergensis	Later Homo	GPIH	Y	-	3.185
Combe Grenal 29	LP4	L	Combe Grenal, France	H. neanderthalensis	Later Homo	MNP	Y	-	3.13
Combe Grenal IV	LP4	L	Combe Grenal, France	H. neanderthalensis	Later Homo	MNP	Y	-	3.22
Combe Grenal VIII	LP4	L	Combe Grenal, France	H. neanderthalensis	Later Homo	MNP	Y	Prd, Med	3.125
Le Regourdou	LP4	L	Le Regourdou, France	H. neanderthalensis	Later Homo	MAA	Y	-	3.067
KRP 52	LP4	L	Krapina, Croatia	H. neanderthalensis	Later Homo	CNHM	Y	-	3.14
KRP 55	LP4	L	Krapina, Croatia	H. neanderthalensis	Later Homo	CNHM	N	N/A	3.194
KRP 58	LP4	R	Krapina, Croatia	H. neanderthalensis	Later Homo	CNHM	Y	Prd	3.169
KRP D35	LP4	R	Krapina, Croatia	H. neanderthalensis	Later Homo	CNHM	Y	-	3.268
KRP D50	LP4	L	Krapina, Croatia	H. neanderthalensis	Later Homo	CNHM	Y	-	3.198
M 14	LP4	R	Anatomical collection, MPI	H. sapiens	Later Homo	MPI-EVA	Y	-	3.089
ULAC 1	LP4	R	ULAC	H. sapiens	Later Homo	ULAC	Y	-	2.993
ULAC 13	LP4	L	ULAC	H. sapiens	Later Homo	ULAC	Y	-	3.048
ULAC 58	LP4	L	ULAC	H. sapiens	Later Homo	ULAC	Y	-	3.051
ULAC 171	LP4	L	ULAC	H. sapiens	Later Homo	ULAC	Y	Prd	3.006
ULAC 179	LP4	R	ULAC	H. sapiens	Later Homo	ULAC	Y	Prd	3.071
ULAC 536	LP4	R	ULAC	H. sapiens	Later Homo	ULAC	Y	-	2.968
ULAC 607	LP4	R	ULAC	H. sapiens	Later Homo	ULAC	Y	Prd	3.131
ULAC 790	LP4	L	ULAC	H. sapiens	Later Homo	ULAC	Y	-	3.055
ULAC 797	LP4	R	ULAC	H. sapiens	Later Homo	ULAC	Y	-	3.151
LH 3	LM1	L	Laetoli, Tanzania	A. afarensis	Australopithecus	NMT	Y	-	3.732
A.L. 145-35	LM1	L	Hadar, Ethiopia	A. afarensis	Australopithecus	NME	Y	-	3.679
A.L. 266-1	LM1	L	Hadar, Ethiopia	A. afarensis	Australopithecus	NME	Y	Prd, Hyd, Hld	3.631
A.L. 330-7	LM1	L	Hadar, Ethiopia	A. afarensis	Australopithecus	NME	Y	-	3.731
A.L. 330-5	LM1	R	Hadar, Ethiopia	A. afarensis	Australopithecus	NME	Y	Prd, Hyd, Hld	3.604
A.L. 333w-1	LM1	L	Hadar, Ethiopia	A. afarensis	Australopithecus	NME	Y	-	3.668
A.L. 417-1a	LM1	L	Hadar, Ethiopia	A. afarensis	Australopithecus	NME	Y	Prd, Hyd	3.571
Sts 24	LM1	R	Sterkfontein, South Africa	A. africanus	Australopithecus	DNMNH	Y	-	3.563
Sts 52	LM1	R	Sterkfontein, South Africa	A. africanus	Australopithecus	DNMNH	Y	Prd, Med, Hyd, Ent	3.659
StW 106	LM1	R	Sterkfontein, South Africa	A. africanus	Australopithecus	Wits	Y	-	3.603
StW 123a	LM1	R	Sterkfontein, South Africa	A. africanus	Australopithecus	Wits	Y	-	3.623
StW 145	LM1	R	Sterkfontein, South Africa	A. africanus	Australopithecus	Wits	Y	-	3.683
StW 309A	LM1	R	Sterkfontein, South Africa	A. africanus	Australopithecus	Wits	Y	-	3.746
StW 364	LM1	R	Sterkfontein, South Africa	A. africanus	Australopithecus	Wits	Y	-	3.617
StW 421A	LM1	R	Sterkfontein, South Africa	A. africanus	Australopithecus	Wits	Y	-	3.722
KNM-ER 5431	LM1	R	Koobi Fora, Kenya	Indet	Ungrouped	NMK	Y	Prd, Hyd	3.72
L26-1g	LM1	R	Omo, Ethiopia	Homo sp.	Ungrouped	NME	Y	-	3.738
KNM-ER 1502	LM1	R	Koobi Fora, Kenya	H. habilis	H. habilis	NMK	Y	-	3.628
KNM-ER 1802	LM1	R	Koobi Fora, Kenya	H. habilis	H. habilis	NMK	Y	-	3.761
OH 7	LM1	L	Olduvai Gorge, Tanzania	H. habilis	H. habilis	NMT	Y	Prd, Hyd, Hld	3.663
OH 13	LM1	R	Olduvai Gorge, Tanzania	H. habilis	H. habilis	NMT	Y	Prd, Hyd, Hld	3.593
OH 16	LM1	R	Olduvai Gorge, Tanzania	H. habilis	H. habilis	NMT	Y	Prd, Hyd, Hld	3.685
OH 37	LM1	L	Olduvai Gorge, Tanzania	H. habilis	H. habilis	NMT	N	N/A	3.595
KNM-ER 806	LM1	L	Koobi Fora, Kenya	H. erectus	H. erectus	NMK	Y	Prd,Med,Hyd,Ent,Hld	3.675
KNM-ER 992	LM1	L	Koobi Fora, Kenya	H. erectus	H. erectus	NMK	Y	Prd,Med,Hyd,Ent,Hld	3.592
KNM-ER 1507	LM1	L	Koobi Fora, Kenya	H. erectus	H. erectus	NMK	Y	-	3.64
KNM-ER 820	LM1	L	Koobi Fora, Kenya	H. erectus	H. erectus	NMK	N	N/A	3.548
KNM-WT 15000B	LM1	R	West Turkana, Kenya	H. erectus	H. erectus	NMK	N	N/A	3.607
OH 22	LM1	R	Olduvai Gorge, Tanzania	H. erectus	H. erectus*	NMT	Y	Prd, Ent	3.636
OH 23	LM1	L	Olduvai Gorge, Tanzania	H. erectus	H. erectus*	NMT	N	N/A	3.62
Sangiran 1b	LM1	R	Sangiran, Indonesia	H. erectus	H. erectus	SMF	Y	Prd, Med, Hyd, Hld	3.651
Balanica	LM1	L	Mala Balanica, Serbia	MP Homo	Later Homo	BUNM	Y	Prd,Med,Hyd,Ent,Hld	3.575
Mauer	LM1	R	Mauer, Germany	H. heidelbergensis	Later Homo	GPIH	Y	Prd,Med,Hyd,Ent,Hld	3.553
Abri Suard-5	LM1	L	Abri Suard, France	H. neanderthalensis	Later Homo	TNT	Y	-	3.474
Abri Suard-14-7	LM1	R	Abri Suard, France	H. neanderthalensis	Later Homo	TNT	Y	-	3.487
Abri Suard-49	LM1	R	Abri Suard, France	H. neanderthalensis	Later Homo	TNT	Y	-	3.492
Combe Grenal I	LM1	R	Combe Grenal, France	H. neanderthalensis	Later Homo	MNP	Y	-	3.473
Combe Grenal IV	LM1	L	Combe Grenal, France	H. neanderthalensis	Later Homo	MNP	Y	Prd, Hyd, Ent	3.514
G 1048-69	LM1	R	Ehringsdorf, Germany	H. neanderthalensis	Later Homo	SFQW	Y	-	3.427
KRP 52	LM1	L	Krapina, Croatia	H. neanderthalensis	Later Homo	CNHM	Y	-	3.418
KRP 53	LM1	R	Krapina, Croatia	H. neanderthalensis	Later Homo	CNHM	Y	Prd, Ent, Hld	3.562
KRP 54	LM1	L	Krapina, Croatia	H. neanderthalensis	Later Homo	CNHM	Y	Prd	3.457
KRP 55	LM1	L	Krapina, Croatia	H. neanderthalensis	Later Homo	CNHM	Y	-	3.631
KRP D79	LM1	R	Krapina, Croatia	H. neanderthalensis	Later Homo	CNHM	Y	Prd, Ent, Hld	3.65
KRP D81	LM1	L	Krapina, Croatia	H. neanderthalensis	Later Homo	CNHM	Y	Prd, Ent, Hld	3.514
Le Moustier 1	LM1	L	Le Moustier, France	H. neanderthalensis	Later Homo	MVFB	Y	Prd, Hyd, Ent	3.502
Roc de Marsal	LM1	R	Roc de Marsal, France	H. neanderthalensis	Later Homo	MNP	Y	-	3.432
SCLA 4A 1	LM1	R	Scladina, Belgium	H. neanderthalensis	Later Homo	ASBL	Y	Prd, Ent, Hld	3.425
SD756	LM1	R	El Sidrón, Spain	H. neanderthalensis	Later Homo	MNCN	Y	Prd, Med, Ent	3.555
SD780	LM1	L	El Sidrón, Spain	H. neanderthalensis	Later Homo	MNCN	Y	Prd, Ent, Hyd	3.521
Belgian 89a	LM1	L	Spy, Belgium	H. sapiens	Later Homo	RBINS	Y	Prd	3.461
Belgian 93a	LM1	L	Spy, Belgium	H. sapiens	Later Homo	RBINS	Y	-	3.483
Belgian 129a	LM1	L	Spy, Belgium	H. sapiens	Later Homo	RBINS	Y	-	3.385
Belgian A31	LM1	R	Maurenne Cave, Belgium	H. sapiens	Later Homo	RBINS	Y	-	3.446
Belgian A32	LM1	R	Maurenne Cave, Belgium	H. sapiens	Later Homo	RBINS	Y	Prd	3.453
M 3	LM1	L	Anatomical collection, MPI	H. sapiens	Later Homo	MPI-EVA	Y	Prd, Ent	3.498
M 5	LM1	L	Anatomical collection, MPI	H. sapiens	Later Homo	MPI-EVA	Y	-	3.493
ULAC 1	LM1	R	ULAC	H. sapiens	Later Homo	ULAC	Y	Prd, Hyd, Hld	3.429
ULAC 13	LM1	R	ULAC	H. sapiens	Later Homo	ULAC	Y	Prd, Med, Hyd	3.51
ULAC 58	LM1	L	ULAC	H. sapiens	Later Homo	ULAC	Y	Prd, Med, Hyd	3.518
ULAC 797	LM1	R	ULAC	H. sapiens	Later Homo	ULAC	Y	-	3.512
A.L. 128-23	LM2	R	Hadar, Ethiopia	A. afarensis	Australopithecus	NME	Y	-	3.664
A.L. 145-35	LM2	L	Hadar, Ethiopia	A. afarensis	Australopithecus	NME	Y	-	3.823
A.L. 188-1	LM2	R	Hadar, Ethiopia	A. afarensis	Australopithecus	NME	Y	Prd, Hyd, Hld	3.858
A.L. 241-14A	LM2	L	Hadar, Ethiopia	A. afarensis	Australopithecus	NME	Y	-	3.816
A.L. 266-1	LM2	R	Hadar, Ethiopia	A. afarensis	Australopithecus	NME	Y	-	3.755
A.L. 330-5	LM2	R	Hadar, Ethiopia	A. afarensis	Australopithecus	NME	Y	-	3.808
A.L. 333w-1	LM2	L	Hadar, Ethiopia	A. afarensis	Australopithecus	NME	Y	-	3.728
A.L. 417-1a	LM2	L	Hadar, Ethiopia	A. afarensis	Australopithecus	NME	Y	-	3.684
A.L. 440-1	LM2	R	Hadar, Ethiopia	A. afarensis	Australopithecus	NME	Y	-	3.76
MLD 2	LM2	R	Makapansgat, South Africa	A. africanus	Australopithecus	Wits	Y	-	3.9
Sts 52	LM2	R	Sterkfontein, South Africa	A. africanus	Australopithecus	DNMNH	Y	-	3.741
StW 14	LM2	R	Sterkfontein, South Africa	A. africanus	Australopithecus	Wits	Y	-	3.792
StW 109	LM2	R	Sterkfontein, South Africa	A. africanus	Australopithecus	Wits	Y	-	3.92
StW 133	LM2	L	Sterkfontein, South Africa	A. africanus	Australopithecus	Wits	Y	-	3.829
StW 213	LM2	L	Sterkfontein, South Africa	A. africanus	Australopithecus	Wits	Y	Prd	3.746
StW 234	LM2	R	Sterkfontein, South Africa	A. africanus	Australopithecus	Wits	Y	Pro	3.73
StW 327	LM2	L	Sterkfontein, South Africa	A. africanus	Australopithecus	Wits	Y	-	3.902
StW 404	LM2	R	Sterkfontein, South Africa	A. africanus	Australopithecus	Wits	Y	-	3.729
StW 412B	LM2	L	Sterkfontein, South Africa	A. africanus	Australopithecus	Wits	Y	-	3.774
StW 491	LM2	L	Sterkfontein, South Africa	A. africanus	Australopithecus	Wits	Y	Prd, Med, Ent	3.837
StW 498c	LM2	L	Sterkfontein, South Africa	A. africanus	Australopithecus	Wits	Y	Prd	3.901
StW 560E	LM2	R	Sterkfontein, South Africa	A. africanus	Australopithecus	Wits	Y	-	3.937
KNM-ER 5431	LM2	L	Koobi Fora, Kenya	Indet	Ungrouped	NMK	Y	-	3.845
KNM-ER 1802	LM2	R	Koobi Fora, Kenya	H. habilis	H. habilis	NMK	Y	-	3.862
OH 7	LM2	L	Olduvai Gorge, Tanzania	H. habilis	H. habilis	NMT	Y	-	3.776
OH 13	LM2	R	Olduvai Gorge, Tanzania	H. habilis	H. habilis	NMT	Y	-	3.675
OH 16	LM2	R	Olduvai Gorge, Tanzania	H. habilis	H. habilis	NMT	Y	Prd	3.788
OH 37	LM2	L	Olduvai Gorge, Tanzania	H. habilis	H. habilis	NMT	N	N/A	3.759
KNM-ER 806	LM2	L	Koobi Fora, Kenya	H. erectus	H. erectus	NMK	Y	Prd, Med, Hyd	3.725
KNM-ER 992	LM2	L	Koobi Fora, Kenya	H. erectus	H. erectus	NMK	Y	-	3.677
KNM-ER 1507	LM2	L	Koobi Fora, Kenya	H. erectus	H. erectus	NMK	Y	-	3.786
KNM-ER 1808	LM2	R	Koobi Fora, Kenya	H. erectus	H. erectus	NMK	Y	Prd	3.686
KNM-ER 820	LM2	R	Koobi Fora, Kenya	H. erectus	H. erectus	NMK	N	N/A	3.533
KNM-WT 15000B	LM2	R	West Turkana, Kenya	H. erectus	H. erectus	NMK	N	N/A	3.66
OH 22	LM2	R	Olduvai Gorge, Tanzania	H. erectus	H. erectus*	NMT	Y	Hyd	3.624
OH 23	LM2	L	Olduvai Gorge, Tanzania	H. erectus	H. erectus*	NMT	N	N/A	3.617
Sangiran 1b	LM2	R	Sangiran, Indonesia	H. erectus	H. erectus	SMF	Y	Prd	3.693
Sangiran 7-20	LM2	L	Sangiran, Indonesia	H. erectus	H. erectus	SMF	Y	-	3.543
Sangiran 7-65	LM2	R	Sangiran, Indonesia	H. erectus	H. erectus	SMF	Y	-	3.67
Balanica	LM2	L	Mala Balanica, Serbia	MP Homo	Later Homo	BUNM	Y	Prd, Hyd, Ent, Hld	3.59
Mauer	LM2	R	Mauer, Germany	H. heidelbergensis	Later Homo	GPIH	Y	Prd, Med	3.657
Abri Suard S36	LM2	L	Abri Suard, France	H. neanderthalensis	Later Homo	TNT	Y	Med, Ent	3.447
KRP D1	LM2	R	Krapina, Croatia	H. neanderthalensis	Later Homo	CNHM	Y	Hld	3.649
KRP D6	LM2	L	Krapina, Croatia	H. neanderthalensis	Later Homo	CNHM	Y	-	3.586
KRP D9B	LM2	L	Krapina, Croatia	H. neanderthalensis	Later Homo	CNHM	Y	Hld	3.495
KRP 53	LM2	R	Krapina, Croatia	H. neanderthalensis	Later Homo	CNHM	Y	-	3.612
KRP 54	LM2	L	Krapina, Croatia	H. neanderthalensis	Later Homo	CNHM	Y	-	3.435
KRP 55	LM2	L	Krapina, Croatia	H. neanderthalensis	Later Homo	CNHM	Y	-	3.608
KRP 57	LM2	R	Krapina, Croatia	H. neanderthalensis	Later Homo	CNHM	Y	Prd	3.584
KRP 59	LM2	R	Krapina, Croatia	H. neanderthalensis	Later Homo	CNHM	Y	Prd, Ent, Hld	3.601
KRP D80B	LM2	R	Krapina, Croatia	H. neanderthalensis	Later Homo	CNHM	Y	-	3.528
KRP D86	LM2	L	Krapina, Croatia	H. neanderthalensis	Later Homo	CNHM	Y	-	3.585
KRP D105B	LM2	L	Krapina, Croatia	H. neanderthalensis	Later Homo	CNHM	Y	-	3.626
KRP D107	LM2	L	Krapina, Croatia	H. neanderthalensis	Later Homo	CNHM	Y	-	3.621
La Quina H9	LM2	L	La Quina, France	H. neanderthalensis	Later Homo	TNT	Y	Prd	3.594
Le Moustier 1	LM2	L	Le Moustier, France	H. neanderthalensis	Later Homo	MVFB	Y	-	3.563
Le Regourdou	LM2	L	Le Regourdou, France	H. neanderthalensis	Later Homo	MAA	Y	Ent	3.567
SCLA 4A 1	LM2	R	Scladina, Belgium	H. neanderthalensis	Later Homo	ASBL	Y	-	3.5
SD540	LM2	L	El Sidrón, Spain	H. neanderthalensis	Later Homo	MNCN	Y	-	3.608
SD755	LM2	R	El Sidrón, Spain	H. neanderthalensis	Later Homo	MNCN	Y	-	3.57
vi 11 39	LM2	R	Vindija, Croatia	H. neanderthalensis	Later Homo	HAZU	Y	Prd	3.441
Belgian 13e	LM2	R	Spy, Belgium	H. sapiens	Later Homo	RBINS	Y	Prd	3.46
M 6	LM2	L	Anatomical collection, MPI	H. sapiens	Later Homo	MPI-EVA	Y	-	3.457
M 19	LM2	R	Anatomical collection, MPI	H. sapiens	Later Homo	MPI-EVA	Y	-	3.443
M 53	LM2	L	Anatomical collection, MPI	H. sapiens	Later Homo	MPI-EVA	Y	-	3.447
M 123	LM2	L	Anatomical collection, MPI	H. sapiens	Later Homo	MPI-EVA	Y	-	3.437
M 145	LM2	R	Anatomical collection, MPI	H. sapiens	Later Homo	MPI-EVA	Y	Prd, Med, Hyd, Ent	3.386
M 146	LM2	L	Anatomical collection, MPI	H. sapiens	Later Homo	MPI-EVA	Y	Prd,Med,Hyd,Ent,Hld	3.393
M 162	LM2	R	Anatomical collection, MPI	H. sapiens	Later Homo	MPI-EVA	Y	-	3.383
M 181	LM2	L	Anatomical collection, MPI	H. sapiens	Later Homo	MPI-EVA	Y	-	3.442
M 185	LM2	R	Anatomical collection, MPI	H. sapiens	Later Homo	MPI-EVA	Y	-	3.485
M 232	LM2	L	Anatomical collection, MPI	H. sapiens	Later Homo	MPI-EVA	Y	-	3.566
ULAC 1	LM2	R	ULAC	H. sapiens	Later Homo	ULAC	Y	-	3.41
ULAC 13	LM2	L	ULAC	H. sapiens	Later Homo	ULAC	Y	-	3.474
ULAC 58	LM2	L	ULAC	H. sapiens	Later Homo	ULAC	Y	-	3.521
ULAC 797	LM2	L	ULAC	H. sapiens	Later Homo	ULAC	Y	-	3.529
A.L. 188-1	LM3	R	Hadar, Ethiopia	A. afarensis	Australopithecus	NME	Y	-	3.854
A.L. 266-1	LM3	R	Hadar, Ethiopia	A. afarensis	Australopithecus	NME	Y	-	3.771
A.L. 288-1	LM3	R	Hadar, Ethiopia	A. afarensis	Australopithecus	NME	Y	-	3.625
StW 3	LM3	L	Sterkfontein, South Africa	A. africanus	Australopithecus	Wits	Y	-	3.807
StW 14	LM3	R	Sterkfontein, South Africa	A. africanus	Australopithecus	Wits	Y	-	3.833
StW 109	LM3	R	Sterkfontein, South Africa	A. africanus	Australopithecus	Wits	Y	-	3.891
StW 142(StW 312)	LM3	L	Sterkfontein, South Africa	A. africanus	Australopithecus	Wits	Y	Prd	3.809
StW 237	LM3	L	Sterkfontein, South Africa	A. africanus	Australopithecus	Wits	Y	-	3.918
StW 384	LM3	R	Sterkfontein, South Africa	A. africanus	Australopithecus	Wits	Y	-	3.986
StW 404	LM3	R	Sterkfontein, South Africa	A. africanus	Australopithecus	Wits	Y	-	3.741
StW 491	LM3	L	Sterkfontein, South Africa	A. africanus	Australopithecus	Wits	Y	-	3.834
StW 498c	LM3	L	Sterkfontein, South Africa	A. africanus	Australopithecus	Wits	Y	-	3.9
StW 520	LM3	R	Sterkfontein, South Africa	A. africanus	Australopithecus	Wits	Y	-	3.851
StW 529	LM3	L	Sterkfontein, South Africa	A. africanus	Australopithecus	Wits	Y	-	3.759
StW 537	LM3	L	Sterkfontein, South Africa	A. africanus	Australopithecus	Wits	Y	-	3.906
StW 560A	LM3	R	Sterkfontein, South Africa	A. africanus	Australopithecus	Wits	Y	-	3.882
KNM-ER 1802	LM3	L	Koobi Fora, Kenya	H. habilis	H. habilis	NMK	N	N/A	3.858
OH 4	LM3	L	Olduvai Gorge, Tanzania	H. habilis	H. habilis	NMT	Y	-	3.694
OH 13	LM3	L	Olduvai Gorge, Tanzania	H. habilis	H. habilis	NMT	Y	-	3.663
OH 16	LM3	R	Olduvai Gorge, Tanzania	H. habilis	H. habilis	NMT	Y	-	3.756
KNM-ER 806	LM3	L	Koobi Fora, Kenya	H. erectus	H. erectus	NMK	Y	Prd	3.707
KNM-ER 992	LM3	R	Koobi Fora, Kenya	H. erectus	H. erectus	NMK	Y	-	3.63
KNM-ER 1812	LM3	L	Koobi Fora, Kenya	H. erectus	H. erectus	NMK	Y	-	3.69
Sangiran 1b	LM3	R	Sangiran, Indonesia	H. erectus	H. erectus	SMF	Y	-	3.666
Mauer	LM3	R	Mauer, Germany	H. heidelbergensis	Later Homo	GPIH	Y	-	3.569
Abri Suard S36	LM3	L	Abri Suard, France	H. neanderthalensis	Later Homo	TNT	Y	-	3.414
Abri Suard S43	LM3	R	Abri Suard, France	H. neanderthalensis	Later Homo	TNT	Y	-	3.359
Combe Grenal XII	LM3	L	Combe Grenal, France	H. neanderthalensis	Later Homo	MNP	Y	-	3.489
KRP 57	LM3	R	Krapina, Croatia	H. neanderthalensis	Later Homo	CNHM	Y	-	3.476
KRP 104B	LM3	R	Krapina, Croatia	H. neanderthalensis	Later Homo	CNHM	Y	-	3.493
KRP 106	LM3	L	Krapina, Croatia	H. neanderthalensis	Later Homo	CNHM	Y	-	3.558
La Quina H9	LM3	L	La Quina, France	H. neanderthalensis	Later Homo	TNT	Y	Prd	3.616
Lakonis	LM3	L	Lakonis, Greece	H. neanderthalensis	Later Homo	EPSSG	Y	Prd, Med	3.531
Le Moustier 1	LM3	L	Le Moustier, France	H. neanderthalensis	Later Homo	MVFB	Y	-	3.513
Le Regourdou	LM3	L	Le Regourdou, France	H. neanderthalensis	Later Homo	MAA	Y	-	3.525
SCLA 4A 1	LM3	R	Scladina, Belgium	H. neanderthalensis	Later Homo	ASBL	Y	-	3.459
SD 1135	LM3	R	El Sidrón, Spain	H. neanderthalensis	Later Homo	MNCN	Y	Prd, Med	3.524
St. Césaire	LM3	R	St. Césaire, France	H. neanderthalensis	Later Homo	MAN	Y	-	3.479
vi 11 39	LM3	R	Vindija, Croatia	H. neanderthalensis	Later Homo	HAZU	Y	-	3.475
M 71	LM3	R	Anatomical collection, MPI	H. sapiens	Later Homo	MPI-EVA	Y	-	3.477
M 131	LM3	R	Anatomical collection, MPI	H. sapiens	Later Homo	MPI-EVA	Y	-	3.424
M 132	LM3	L	Anatomical collection, MPI	H. sapiens	Later Homo	MPI-EVA	Y	-	3.386
M 133	LM3	L	Anatomical collection, MPI	H. sapiens	Later Homo	MPI-EVA	Y	-	3.412
M 135	LM3	L	Anatomical collection, MPI	H. sapiens	Later Homo	MPI-EVA	Y	-	3.411
M 213	LM3	L	Anatomical collection, MPI	H. sapiens	Later Homo	MPI-EVA	Y	-	3.304
ULAC 58	LM3	L	ULAC	H. sapiens	Later Homo	ULAC	Y	-	3.372
ULAC 179	LM3	R	ULAC	H. sapiens	Later Homo	ULAC	Y	Med	3.41
ULAC 536	LM3	L	ULAC	H. sapiens	Later Homo	ULAC	Y	-	3.388
ULAC 790	LM3	L	ULAC	H. sapiens	Later Homo	ULAC	Y	-	3.446
A OH 16 maxillary premolar positions follow NMT records, as confirmed by EDJ morphology. Tobias (1991 - ref 3) erroneously lists P3s as P4s and vice versa.
B A.L. 241-14 has been alternately listed as an M1 or M2; the original description33 lists the tooth as an M2 in the text and appendix, but erroneously include the tooth as an M1 in a table of dental metrics, while Kimbel et al.10 list it as an M1. The EDJ morphology confirm the original interpretation of this tooth as an M2.
C Molar positions of these specimens reclassified according to EDJ morpholgy in Martin et al. (2017 - ref 37)
* Olduvai H. erectus specimens are separated from the main H. erectus sample in figures as they are significantly yougner than the remaining sample
Abbreviations: ASBL = ASBL Archéologie Andennaise; BUNM = Belgrade University and the National Museum; CNHM = Croatian Natural History Museum; DNMNH = Ditsong National Museum Natural History; EPSSG = Ephorate of Palaeoanthropology & Speleology of Southern Greece; GPIH = Geologisch-Paläontologisches Institut der Universität Heidelberg; HAZU = Croatian Academy of Sciences and Arts; MA = Musée Angou…
