# Supplementary material for: Dental morphology in Homo habilis and its implications for the evolution of early Homo
Source: Nat Commun. 2024 Jan 4;15:286. doi: 10.1038/s41467-023-44375-9 (PMC10767101; doi:10.1038/s41467-023-44375-9)
Supplement: Supplementary file 4 — Supplementary Data [file 41467_2023_44375_MOESM4_ESM.zip › Supplementary Data 22.xlsx]

## Sheet: Sheet1
Supplementary Data 22 – Extant ape study sample. Tooth position, source museum and taxonomy information are given for each specimen included in variation frequency plots. Homo sapiens specimens also included in frequency plots are listed in Supplementary Table 8 and are not replicated here.
Accession	Tooth	Side	Source	Taxonomy
ZMB MAM 17802	UP3	L	ZMB	Gorilla gorilla
ZMB MAM 17963	UP3	R	ZMB	Gorilla gorilla
ZMB MAM 30940	UP3	L	ZMB	Gorilla gorilla
ZMB MAM 30941	UP3	R	ZMB	Gorilla gorilla
ZMB MAM 31277	UP3	R	ZMB	Gorilla gorilla
ZMB MAM 31435	UP3	L	ZMB	Gorilla gorilla
ZMB MAM 83545	UP3	R	ZMB	Gorilla gorilla
ZMB MAM 83546	UP3	L	ZMB	Gorilla gorilla
ZMB MAM 83551	UP3	R	ZMB	Gorilla gorilla
ZMB MAM 83561	UP3	R	ZMB	Gorilla gorilla
ZMB_MAM_83581	UP3	R	ZMB	Gorilla gorilla
MPITC 15007	UP3	L	MPI	Pan troglodytes
MPITC 11776	UP3	L	MPI	Pan troglodytes
ZMB MAM 83619	UP3	R	ZMB	Pan troglodytes
MPITC 13430	UP3	L	MPI	Pan troglodytes
MPITC 11903	UP3	R	MPI	Pan troglodytes
MPITC 13433	UP3	R	MPI	Pan troglodytes
MPITC 13437	UP3	R	MPI	Pan troglodytes
MPITC 11784	UP3	L	MRAC	Pan troglodytes
MRAC 73018 05	UP3	R	MRAC	Pan troglodytes
MRAC 75056 28	UP3	L	MRAC	Pan troglodytes
MRAC 77032 31	UP3	R	MRAC	Pan troglodytes
MS2	UP4	R	UKC	Gorilla gorilla
ZMB MAM 17802	UP4	R	ZMB	Gorilla gorilla
ZMB MAM 17963	UP4	R	ZMB	Gorilla gorilla
ZMB MAM 30940	UP4	L	ZMB	Gorilla gorilla
ZMB MAM 30941	UP4	L	ZMB	Gorilla gorilla
ZMB MAM 31277	UP4	R	ZMB	Gorilla gorilla
ZMB MAM 31435	UP4	L	ZMB	Gorilla gorilla
ZMB MAM 83545	UP4	L	ZMB	Gorilla gorilla
ZMB MAM 83546	UP4	R	ZMB	Gorilla gorilla
ZMB MAM 83551	UP4	R	ZMB	Gorilla gorilla
ZMB MAM 83561	UP4	R	ZMB	Gorilla gorilla
ZMB MAM 83581	UP4	R	ZMB	Gorilla gorilla
MPITC_11776	UP4	L	MPI	Pan troglodytes
MPITC_11780	UP4	R	MPI	Pan troglodytes
MPITC_11903	UP4	R	MPI	Pan troglodytes
MPITC_13430	UP4	R	MPI	Pan troglodytes
MPITC_13433	UP4	R	MPI	Pan troglodytes
MPITC_13437	UP4	R	MPI	Pan troglodytes
MPITC_15007	UP4	R	MPI	Pan troglodytes
MPITC_15012	UP4	L	MPI	Pan troglodytes
MRAC_3465	UP4	L	MRAC	Pan troglodytes
MRAC_83006_38	UP4	L	MRAC	Pan troglodytes
ZMB_MAM_7872	UP4	L	ZMB	Pan troglodytes
ZMB_MAM_83619	UP4	R	ZMB	Pan troglodytes
MRAC 4188	UM1	L	MRAC	Pan troglodytes
MPITC 11776	UM1	L	MPI	Pan troglodytes
MPITC 11791	UM1	L	MPI	Pan troglodytes
MPITC 11797	UM1	L	MPI	Pan troglodytes
MPITC 15007	UM1	R	MPI	Pan troglodytes
MPITC 15011	UM1	R	MPI	Pan troglodytes
ZMB MAM 0A809	UM1	L	ZMB	Pan troglodytes
ZMB MAM 15848	UM1	L	ZMB	Pan troglodytes
ZMB MAM 17011	UM1	R	ZMB	Pan troglodytes
ZMB MAM 20811	UM1	L	ZMB	Pan troglodytes
ZMB MAM 32052	UM1	R	ZMB	Pan troglodytes
ZMB MAM 77032 M30	UM1	L	ZMB	Pan troglodytes
ZMB MAM 83623	UM1	L	ZMB	Pan troglodytes
ZMB MAM 30940	UM2	L	ZMB	Gorilla gorilla
ZMB MAM 30941	UM2	L	ZMB	Gorilla gorilla
ZMB MAM 31277	UM2	L	ZMB	Gorilla gorilla
ZMB MAM 31435	UM2	L	ZMB	Gorilla gorilla
ZMB MAM 83545	UM2	L	ZMB	Gorilla gorilla
ZMB MAM 83546	UM2	R	ZMB	Gorilla gorilla
ZMB MAM 83551	UM2	R	ZMB	Gorilla gorilla
ZMB MAM 83561	UM2	R	ZMB	Gorilla gorilla
ZMB MAM 83581	UM2	R	ZMB	Gorilla gorilla
PT N12	UM2	L	PTT	Gorilla gorilla
MRAC 8257	UM2	R	MRAC	Pan troglodytes
MRAC 17921	UM2	L	MRAC	Pan troglodytes
MRAC 28128	UM2	L	MRAC	Pan troglodytes
MRAC 77032 M25	UM2	R	MRAC	Pan troglodytes
ZMB MAM 18745	UM2	R	ZMB	Pan troglodytes
ZMB MAM 30847	UM2	R	ZMB	Pan troglodytes
ZMB MAM 31279	UM2	L	ZMB	Pan troglodytes
ZMB MAM 83610	UM2	L	ZMB	Pan troglodytes
ZMB MAM 83612	UM2	L	ZMB	Pan troglodytes
ZMB MAM 83655	UM2	R	ZMB	Pan troglodytes
MPITC 11775	UM2	R	MPI	Pan troglodytes
MPITC 11791	UM2	L	MPI	Pan troglodytes
MPITC 11796	UM2	R	MPI	Pan troglodytes
MPITC 14995	UM2	L	MPI	Pan troglodytes
MPITC 14999	UM2	L	MPI	Pan troglodytes
MPITC 15007	UM2	R	MPI	Pan troglodytes
ZMB MAM 17802	LP3	L	ZMB	Gorilla gorilla
ZMB MAM 17963	LP3	L	ZMB	Gorilla gorilla
ZMB MAM 30940	LP3	R	ZMB	Gorilla gorilla
ZMB MAM 30941	LP3	L	ZMB	Gorilla gorilla
ZMB MAM 31277	LP3	L	ZMB	Gorilla gorilla
ZMB MAM 31435	LP3	R	ZMB	Gorilla gorilla
ZMB MAM 83545	LP3	R	ZMB	Gorilla gorilla
ZMB MAM 83546	LP3	R	ZMB	Gorilla gorilla
ZMB MAM 83551	LP3	L	ZMB	Gorilla gorilla
ZMB MAM 83561	LP3	R	ZMB	Gorilla gorilla
ZMB MAM 83581	LP3	R	ZMB	Gorilla gorilla
ZMB MAM 83641	LP3	R	ZMB	Pan troglodytes
MRAC 11362	LP3	L	MRAC	Pan troglodytes
MPITC 11776	LP3	L	MPI	Pan troglodytes
MPITC 11779	LP3	R	MPI	Pan troglodytes
MPITC 11784	LP3	L	MPI	Pan troglodytes
MPITC 11790	LP3	R	MPI	Pan troglodytes
MPITC 11792	LP3	L	MPI	Pan troglodytes
MPITC 11796	LP3	R	MPI	Pan troglodytes
MPITC 11800	LP3	R	MPI	Pan troglodytes
MPITC 11903	LP3	R	MPI	Pan troglodytes
MPITC 13430	LP3	R	MPI	Pan troglodytes
MPITC 13433	LP3	R	MPI	Pan troglodytes
MPITC 13437	LP3	R	MPI	Pan troglodytes
MPITC 15008	LP3	L	MPI	Pan troglodytes
MPITC 15012	LP3	L	MPI	Pan troglodytes
ZMB MAM 17802	LP4	R	ZMB	Gorilla gorilla
ZMB MAM 17963	LP4	R	ZMB	Gorilla gorilla
ZMB MAM 30940	LP4	R	ZMB	Gorilla gorilla
ZMB MAM 30941	LP4	R	ZMB	Gorilla gorilla
ZMB MAM 31277	LP4	L	ZMB	Gorilla gorilla
ZMB MAM 31435	LP4	R	ZMB	Gorilla gorilla
ZMB MAM 83545	LP4	R	ZMB	Gorilla gorilla
ZMB MAM 83546	LP4	R	ZMB	Gorilla gorilla
ZMB MAM 83551	LP4	L	ZMB	Gorilla gorilla
ZMB MAM 83561	LP4	R	ZMB	Gorilla gorilla
ZMB MAM 83581	LP4	L	ZMB	Gorilla gorilla
ZMB MAM 83641	LP4	R	ZMB	Pan troglodytes
ZMB MAM 30847	LP4	L	ZMB	Pan troglodytes
ZMB MAM 83639	LP4	L	ZMB	Pan troglodytes
MPITC 11776	LP4	R	MPI	Pan troglodytes
MPITC 11779	LP4	R	MPI	Pan troglodytes
MPITC 11784	LP4	R	MPI	Pan troglodytes
MPITC 11789	LP4	L	MPI	Pan troglodytes
MPITC 11792	LP4	L	MPI	Pan troglodytes
MPITC 11800	LP4	R	MPI	Pan troglodytes
MPITC 11903	LP4	R	MPI	Pan troglodytes
MPITC 13430	LP4	R	MPI	Pan troglodytes
MPITC 13433	LP4	R	MPI	Pan troglodytes
MPITC 13437	LP4	R	MPI	Pan troglodytes
MPITC 15012	LP4	L	MPI	Pan troglodytes
MPITC 15013	LP4	L	MPI	Pan troglodytes
MRAC 75056 M25	LM1	R	MRAC	Pan troglodytes
MPITC 11791	LM1	L	MPI	Pan troglodytes
MPITC 11792	LM1	R	MPI	Pan troglodytes
MPITC 11798	LM1	L	MPI	Pan troglodytes
MPITC 11800	LM1	R	MPI	Pan troglodytes
MPITC 13433	LM1	L	MPI	Pan troglodytes
MPITC 14992	LM1	L	MPI	Pan troglodytes
MPITC 14995	LM1	L	MPI	Pan troglodytes
MPITC 15011	LM1	R	MPI	Pan troglodytes
ZMB MAM 0A16207	LM1	L	ZMB	Pan troglodytes
ZMB MAM 0A809	LM1	R	ZMB	Pan troglodytes
ZMB MAM 15849	LM1	L	ZMB	Pan troglodytes
ZMB MAM 20811	LM1	R	ZMB	Pan troglodytes
ZMB MAM 30847	LM1	R	ZMB	Pan troglodytes
ZMB MAM 32052	LM1	R	ZMB	Pan troglodytes
ZMB MAM 32356	LM1	R	ZMB	Pan troglodytes
ZMB MAM 35526	LM1	R	ZMB	Pan troglodytes
ZMB MAM 47506	LM1	L	ZMB	Pan troglodytes
ZMB MAM 6983	LM1	R	ZMB	Pan troglodytes
ZMB MAM 72844	LM1	R	ZMB	Pan troglodytes
ZMB MAM 83604	LM1	L	ZMB	Pan troglodytes
ZMB MAM 83623	LM1	L	ZMB	Pan troglodytes
ZMB MAM 83673	LM1	L	ZMB	Pan troglodytes
MRAC 178	LM2	L	MRAC	Pan troglodytes
MRAC 929	LM2	L	MRAC	Pan troglodytes
MRAC 10447	LM2	R	MRAC	Pan troglodytes
MRAC 10733	LM2	L	MRAC	Pan troglodytes
MRAC 10800	LM2	R	MRAC	Pan troglodytes
ZMB MAM 24838	LM2	L	ZMB	Pan troglodytes
ZMB MAM 30846	LM2	R	ZMB	Pan troglodytes
ZMB MAM 30847	LM2	L	ZMB	Pan troglodytes
ZMB MAM 31279	LM2	R	ZMB	Pan troglodytes
ZMB MAM 33489	LM2	L	ZMB	Pan troglodytes
ZMB MAM 46095	LM2	L	ZMB	Pan troglodytes
ZMB MAM 72844	LM2	R	ZMB	Pan troglodytes
MRAC 73018 M24	LM2	L	MRAC	Pan troglodytes
ZMB MAM 83635	LM2	L	ZMB	Pan troglodytes
ZMB MAM 83639	LM2	R	ZMB	Pan troglodytes
ZMB MAM 83685	LM2	R	ZMB	Pan troglodytes
PT 96	LM2	L	PTT	Pan troglodytes
MPITC 11790	LM2	R	MPI	Pan troglodytes
MPITC 11791	LM2	R	MPI	Pan troglodytes
MPITC 11792	LM2	L	MPI	Pan troglodytes
MPITC 11800	LM2	R	MPI	Pan troglodytes
MPITC 12176	LM2	R	MPI	Pan troglodytes
MPITC 13433	LM2	R	MPI	Pan troglodytes
MPITC 13437	LM2	R	MPI	Pan troglodytes
MPITC 14992	LM2	L	MPI	Pan troglodytes
MPITC 15008	LM2	R	MPI	Pan troglodytes
MPITC 15012	LM2	R	MPI	Pan troglodytes
PT 106	LM2	L	PTT	Gorilla gorilla
SMF 45713	LM2	R	SMF	Gorilla gorilla
ZMB MAM 17802	LM2	L	ZMB	Gorilla gorilla
ZMB MAM 30940	LM2	R	ZMB	Gorilla gorilla
ZMB MAM 30941	LM2	L	ZMB	Gorilla gorilla
ZMB MAM 31277	LM2	L	ZMB	Gorilla gorilla
ZMB MAM 31435	LM2	L	ZMB	Gorilla gorilla
ZMB MAM 83545	LM2	R	ZMB	Gorilla gorilla
ZMB MAM 83546	LM2	L	ZMB	Gorilla gorilla
ZMB MAM 83561	LM2	R	ZMB	Gorilla gorilla
ZMB MAM 83581	LM2	R	ZMB	Gorilla gorilla
MAM 7643	LM2	L	MAM	Gorilla gorilla
Abbreviations: UKC = University of Kent Collection, MPI = Max Planck Institute, MRAC = Musée royal de l'Afrique centrale, PMJ = Phyletic Museum Jena, PTT = Paul Tafforeau thesis, SMF = Senckenberg Museum Frankfurt, ZMB = Museum für Naturkunde - Leibniz Institute for Evolution and Biodiversity Science
