# Supplementary material for: Dental morphology in Homo habilis and its implications for the evolution of early Homo
Source: Nat Commun. 2024 Jan 4;15:286. doi: 10.1038/s41467-023-44375-9 (PMC10767101; doi:10.1038/s41467-023-44375-9)
Supplement: Supplementary file 6 — Source Data [file 41467_2023_44375_MOESM6_ESM.zip › Source Data.xlsx]

## Sheet: Figure 3a
Figure 3A: Enamel-dentine junction shape variation in mandibular third premolars - PCA plot of LP3 Enamel-dentine junction shape.
COLUMN	DESCRIPTION
Accession	Accession number of tooth
Group	Taxonomic grouping
PC1	Principal component 1 score
PC2	Principal component 2 score
Accession	Group	PC1	PC2
A.L. 128-23	Australopithecus	-0.14034	0.0521807
A.L. 266-1	Australopithecus	-0.145558	-0.00209661
A.L. 333-10	Australopithecus	-0.143963	-0.00824572
A.L. 333w-60	Australopithecus	-0.15643	-0.00643445
A.L. 333w-1	Australopithecus	-0.0826916	-0.0286058
A.L. 417-1a	Australopithecus	-0.140454	-0.00281803
A.L. 655-1	Australopithecus	-0.101274	-0.0364468
Cave of Hearths	Indet	0.114709	0.046277
Combe Grenal I	Later Homo	0.0719584	0.0210386
KNM-ER 992	H. erectus	-0.100483	0.0365864
KNM-ER 1507	H. erectus	-0.0947566	-0.00303625
KNM-ER 1802	H. habilis	-0.120583	-0.0619798
KNM-ER 5431	Indet	-0.0768529	0.00244982
KRP 51	Later Homo	0.0609198	0.0248997
KRP 54	Later Homo	0.0778385	0.0868049
KRP 55	Later Homo	0.0552787	0.0769595
KRP 52	Later Homo	0.119279	0.0482684
KRP D33	Later Homo	0.127616	0.0206921
KRP D34	Later Homo	0.0972898	0.0654672
KRP D111	Later Homo	0.0985644	0.024889
KRP D114	Later Homo	0.125849	0.0256742
M 34	Later Homo	0.168348	-0.0602858
M 35	Later Homo	0.164681	-0.0123047
M 139	Later Homo	0.130951	-0.106694
OH 7	H. habilis	-0.0790603	-0.0331982
OH 13	H. habilis	-0.0790349	-0.0507147
OH 16	H. habilis	0.0214985	0.00155251
OH 22	H. erectus (separated)	-0.0523642	0.068891
Omo 75i-1255	Homo sp.	-0.124669	-0.0126568
SCLA 4A 6	Later Homo	0.0767956	0.00404224
Sts 51	Australopithecus	-0.153861	-0.006557
Sts 52b	Australopithecus	-0.144482	-0.000918981
StW 7	Australopithecus	-0.114705	-0.0246161
StW 213	Australopithecus	-0.0740817	-0.00940384
StW 404	Australopithecus	-0.140772	0.0240218
ULAC 1	Later Homo	0.127251	-0.0790591
ULAC 13	Later Homo	0.112975	-0.0548145
ULAC 58	Later Homo	0.0830622	0.0428057
ULAC 74	Later Homo	0.156644	-0.0931201
ULAC 536	Later Homo	0.0118162	-0.0181143
ULAC 790	Later Homo	0.0662754	0.0359094
ULAC 797	Later Homo	0.107044	-0.030806
ULAC 806	Later Homo	0.0897709	0.0335173

## Sheet: Figure 3c
Figure 3C: Enamel-dentine junction shape variation in mandibular third premolars - Frequency plot of Procrustes distances between all possible pairs of individuals within and between groups
COLUMN	DESCRIPTION
Group	Taxonomic group to which the two individuals belong
Proc_dist	Procrustes distance between two individuals
Group	Proc_dist
Gorilla gorilla v Gorilla gorilla	0.129805
Gorilla gorilla v Gorilla gorilla	0.17364
Gorilla gorilla v Gorilla gorilla	0.152471
Gorilla gorilla v Gorilla gorilla	0.160657
Gorilla gorilla v Gorilla gorilla	0.095905
Gorilla gorilla v Gorilla gorilla	0.170586
Gorilla gorilla v Gorilla gorilla	0.154969
Gorilla gorilla v Gorilla gorilla	0.169546
Gorilla gorilla v Gorilla gorilla	0.201608
Gorilla gorilla v Gorilla gorilla	0.179933
Gorilla gorilla v Gorilla gorilla	0.151559
Gorilla gorilla v Gorilla gorilla	0.147695
Gorilla gorilla v Gorilla gorilla	0.153617
Gorilla gorilla v Gorilla gorilla	0.1534
Gorilla gorilla v Gorilla gorilla	0.187673
Gorilla gorilla v Gorilla gorilla	0.139052
Gorilla gorilla v Gorilla gorilla	0.165589
Gorilla gorilla v Gorilla gorilla	0.124271
Gorilla gorilla v Gorilla gorilla	0.144793
Gorilla gorilla v Gorilla gorilla	0.12863
Gorilla gorilla v Gorilla gorilla	0.116006
Gorilla gorilla v Gorilla gorilla	0.154334
Gorilla gorilla v Gorilla gorilla	0.16087
Gorilla gorilla v Gorilla gorilla	0.0770093
Gorilla gorilla v Gorilla gorilla	0.0958511
Gorilla gorilla v Gorilla gorilla	0.151041
Gorilla gorilla v Gorilla gorilla	0.126799
Gorilla gorilla v Gorilla gorilla	0.125295
Gorilla gorilla v Gorilla gorilla	0.131468
Gorilla gorilla v Gorilla gorilla	0.175237
Gorilla gorilla v Gorilla gorilla	0.122915
Gorilla gorilla v Gorilla gorilla	0.104756
Gorilla gorilla v Gorilla gorilla	0.168824
Gorilla gorilla v Gorilla gorilla	0.116967
Gorilla gorilla v Gorilla gorilla	0.139185
Gorilla gorilla v Gorilla gorilla	0.113329
Gorilla gorilla v Gorilla gorilla	0.11445
Gorilla gorilla v Gorilla gorilla	0.0891933
Gorilla gorilla v Gorilla gorilla	0.17467
Gorilla gorilla v Gorilla gorilla	0.152277
Gorilla gorilla v Gorilla gorilla	0.149364
Gorilla gorilla v Gorilla gorilla	0.14199
Gorilla gorilla v Gorilla gorilla	0.156516
Gorilla gorilla v Gorilla gorilla	0.210515
Gorilla gorilla v Gorilla gorilla	0.164209
Gorilla gorilla v Gorilla gorilla	0.151398
Gorilla gorilla v Gorilla gorilla	0.144478
Gorilla gorilla v Gorilla gorilla	0.229407
Gorilla gorilla v Gorilla gorilla	0.212392
Gorilla gorilla v Gorilla gorilla	0.0938564
Gorilla gorilla v Gorilla gorilla	0.149074
Gorilla gorilla v Gorilla gorilla	0.138052
Gorilla gorilla v Gorilla gorilla	0.175142
Gorilla gorilla v Gorilla gorilla	0.13781
Gorilla gorilla v Gorilla gorilla	0.127698
Homo sapiens v Homo sapiens	0.104003
Homo sapiens v Homo sapiens	0.112137
Homo sapiens v Homo sapiens	0.105504
Homo sapiens v Homo sapiens	0.128094
Homo sapiens v Homo sapiens	0.166075
Homo sapiens v Homo sapiens	0.089502
Homo sapiens v Homo sapiens	0.200626
Homo sapiens v Homo sapiens	0.188116
Homo sapiens v Homo sapiens	0.13471
Homo sapiens v Homo sapiens	0.161701
Homo sapiens v Homo sapiens	0.132069
Homo sapiens v Homo sapiens	0.118949
Homo sapiens v Homo sapiens	0.132487
Homo sapiens v Homo sapiens	0.130625
Homo sapiens v Homo sapiens	0.10222
Homo sapiens v Homo sapiens	0.176646
Homo sapiens v Homo sapiens	0.148081
Homo sapiens v Homo sapiens	0.108687
Homo sapiens v Homo sapiens	0.115985
Homo sapiens v Homo sapiens	0.101287
Homo sapiens v Homo sapiens	0.121848
Homo sapiens v Homo sapiens	0.175063
Homo sapiens v Homo sapiens	0.0797876
Homo sapiens v Homo sapiens	0.170054
Homo sapiens v Homo sapiens	0.186946
Homo sapiens v Homo sapiens	0.131367
Homo sapiens v Homo sapiens	0.175289
Homo sapiens v Homo sapiens	0.0627999
Homo sapiens v Homo sapiens	0.165342
Homo sapiens v Homo sapiens	0.0844817
Homo sapiens v Homo sapiens	0.153202
Homo sapiens v Homo sapiens	0.163454
Homo sapiens v Homo sapiens	0.0966675
Homo sapiens v Homo sapiens	0.148913
Homo sapiens v Homo sapiens	0.157515
Homo sapiens v Homo sapiens	0.115153
Homo sapiens v Homo sapiens	0.142441
Homo sapiens v Homo sapiens	0.142433
Homo sapiens v Homo sapiens	0.0918583
Homo sapiens v Homo sapiens	0.1451
Homo sapiens v Homo sapiens	0.173046
Homo sapiens v Homo sapiens	0.134296
Homo sapiens v Homo sapiens	0.110416
Homo sapiens v Homo sapiens	0.119822
Homo sapiens v Homo sapiens	0.0833467
Homo sapiens v Homo sapiens	0.18553
Homo sapiens v Homo sapiens	0.183204
Homo sapiens v Homo sapiens	0.113798
Homo sapiens v Homo sapiens	0.161201
Homo sapiens v Homo sapiens	0.121431
Homo sapiens v Homo sapiens	0.123466
Homo sapiens v Homo sapiens	0.130337
Homo sapiens v Homo sapiens	0.11477
Homo sapiens v Homo sapiens	0.107187
Homo sapiens v Homo sapiens	0.0944791
Pan troglodytes v Pan troglodytes	0.14622
Pan troglodytes v Pan troglodytes	0.138478
Pan troglodytes v Pan troglodytes	0.150687
Pan troglodytes v Pan troglodytes	0.143972
Pan troglodytes v Pan troglodytes	0.15254
Pan troglodytes v Pan troglodytes	0.113918
Pan troglodytes v Pan troglodytes	0.180012
Pan troglodytes v Pan troglodytes	0.152119
Pan troglodytes v Pan troglodytes	0.173449
Pan troglodytes v Pan troglodytes	0.156107
Pan troglodytes v Pan troglodytes	0.197709
Pan troglodytes v Pan troglodytes	0.130033
Pan troglodytes v Pan troglodytes	0.130105
Pan troglodytes v Pan troglodytes	0.130282
Pan troglodytes v Pan troglodytes	0.0960531
Pan troglodytes v Pan troglodytes	0.12352
Pan troglodytes v Pan troglodytes	0.0881652
Pan troglodytes v Pan troglodytes	0.137276
Pan troglodytes v Pan troglodytes	0.100863
Pan troglodytes v Pan troglodytes	0.131635
Pan troglodytes v Pan troglodytes	0.12415
Pan troglodytes v Pan troglodytes	0.126541
Pan troglodytes v Pan troglodytes	0.11196
Pan troglodytes v Pan troglodytes	0.127508
Pan troglodytes v Pan troglodytes	0.138209
Pan troglodytes v Pan troglodytes	0.121531
Pan troglodytes v Pan troglodytes	0.126894
Pan troglodytes v Pan troglodytes	0.111021
Pan troglodytes v Pan troglodytes	0.0935569
Pan troglodytes v Pan troglodytes	0.13232
Pan troglodytes v Pan troglodytes	0.111105
Pan troglodytes v Pan troglodytes	0.115732
Pan troglodytes v Pan troglodytes	0.116465
Pan troglodytes v Pan troglodytes	0.124528
Pan troglodytes v Pan troglodytes	0.125531
Pan troglodytes v Pan troglodytes	0.120439
Pan troglodytes v Pan troglodytes	0.122112
Pan troglodytes v Pan troglodytes	0.106159
Pan troglodytes v Pan troglodytes	0.104887
Pan troglodytes v Pan troglodytes	0.119809
Pan troglodytes v Pan troglodytes	0.153355
Pan troglodytes v Pan troglodytes	0.113629
Pan troglodytes v Pan troglodytes	0.131107
Pan troglodytes v Pan troglodytes	0.114854
Pan troglodytes v Pan troglodytes	0.153598
Pan troglodytes v Pan troglodytes	0.10747
Pan troglodytes v Pan troglodytes	0.129724
Pan troglodytes v Pan troglodytes	0.14296
Pan troglodytes v Pan troglodytes	0.124926
Pan troglodytes v Pan troglodytes	0.125781
Pan troglodytes v Pan troglodytes	0.135182
Pan troglodytes v Pan troglodytes	0.117918
Pan troglodytes v Pan troglodytes	0.137452
Pan troglodytes v Pan troglodytes	0.110216
Pan troglodytes v Pan troglodytes	0.135083
Pan troglodytes v Pan troglodytes	0.13119
Pan troglodytes v Pan troglodytes	0.135472
Pan troglodytes v Pan troglodytes	0.146205
Pan troglodytes v Pan troglodytes	0.110432
Pan troglodytes v Pan troglodytes	0.114624
Pan troglodytes v Pan troglodytes	0.135355
Pan troglodytes v Pan troglodytes	0.137691
Pan troglodytes v Pan troglodytes	0.0965338
Pan troglodytes v Pan troglodytes	0.147368
Pan troglodytes v Pan troglodytes	0.160168
Pan troglodytes v Pan troglodytes	0.163759
Pan troglodytes v Pan troglodytes	0.1713
Pan troglodytes v Pan troglodytes	0.0824752
Pan troglodytes v Pan troglodytes	0.0940469
Pan troglodytes v Pan troglodytes	0.123461
Pan troglodytes v Pan troglodytes	0.127515
Pan troglodytes v Pan troglodytes	0.122066
Pan troglodytes v Pan troglodytes	0.106458
Pan troglodytes v Pan troglodytes	0.153194
Pan troglodytes v Pan troglodytes	0.109667
Pan troglodytes v Pan troglodytes	0.0972611
Pan troglodytes v Pan troglodytes	0.0958886
Pan troglodytes v Pan troglodytes	0.117136
Pan troglodytes v Pan troglodytes	0.0853148
Pan troglodytes v Pan troglodytes	0.109712
Pan troglodytes v Pan troglodytes	0.120241
Pan troglodytes v Pan troglodytes	0.132913
Pan troglodytes v Pan troglodytes	0.0999809
Pan troglodytes v Pan troglodytes	0.127038
Pan troglodytes v Pan troglodytes	0.136469
Pan troglodytes v Pan troglodytes	0.128403
Pan troglodytes v Pan troglodytes	0.135853
Pan troglodytes v Pan troglodytes	0.167715
Pan troglodytes v Pan troglodytes	0.0853945
Pan troglodytes v Pan troglodytes	0.0933965
Pan troglodytes v Pan troglodytes	0.107023
Pan troglodytes v Pan troglodytes	0.10178
Pan troglodytes v Pan troglodytes	0.135713
Pan troglodytes v Pan troglodytes	0.118254
Pan troglodytes v Pan troglodytes	0.138857
Pan troglodytes v Pan troglodytes	0.126798
Pan troglodytes v Pan troglodytes	0.143452
Pan troglodytes v Pan troglodytes	0.124559
Pan troglodytes v Pan troglodytes	0.139904
Pan troglodytes v Pan troglodytes	0.15968
Pan troglodytes v Pan troglodytes	0.151302
Pan troglodytes v Pan troglodytes	0.164111
Pan troglodytes v Pan troglodytes	0.14624
Pan troglodytes v Pan troglodytes	0.153058
Pan troglodytes v Pan troglodytes	0.0650645
Gorilla gorilla v Pan troglodytes	0.224323
Gorilla gorilla v Pan troglodytes	0.23001
Gorilla gorilla v Pan troglodytes	0.177655
Gorilla gorilla v Pan troglodytes	0.221543
Gorilla gorilla v Pan troglodytes	0.211159
Gorilla gorilla v Pan troglodytes	0.215472
Gorilla gorilla v Pan troglodytes	0.259405
Gorilla gorilla v Pan troglodytes	0.197217
Gorilla gorilla v Pan troglodytes	0.217574
Gorilla gorilla v Pan troglodytes	0.252879
Gorilla gorilla v Pan troglodytes	0.226626
Gorilla gorilla v Pan troglodytes	0.159843
Gorilla gorilla v Pan troglodytes	0.13808
Gorilla gorilla v Pan troglodytes	0.134631
Gorilla gorilla v Pan troglodytes	0.144704
Gorilla gorilla v Pan troglodytes	0.149402
Gorilla gorilla v Pan troglodytes	0.165553
Gorilla gorilla v Pan troglodytes	0.207795
Gorilla gorilla v Pan troglodytes	0.141205
Gorilla gorilla v Pan troglodytes	0.162214
Gorilla gorilla v Pan troglodytes	0.158368
Gorilla gorilla v Pan troglodytes	0.153563
Gorilla gorilla v Pan troglodytes	0.149333
Gorilla gorilla v Pan troglodytes	0.147715
Gorilla gorilla v Pan troglodytes	0.15236
Gorilla gorilla v Pan troglodytes	0.163524
Gorilla gorilla v Pan troglodytes	0.181331
Gorilla gorilla v Pan troglodytes	0.158217
Gorilla gorilla v Pan troglodytes	0.230352
Gorilla gorilla v Pan troglodytes	0.143678
Gorilla gorilla v Pan troglodytes	0.186306
Gorilla gorilla v Pan troglodytes	0.177228
Gorilla gorilla v Pan troglodytes	0.168078
Gorilla gorilla v Pan troglodytes	0.169922
Gorilla gorilla v Pan troglodytes	0.158085
Gorilla gorilla v Pan troglodytes	0.135728
Gorilla gorilla v Pan troglodytes	0.171634
Gorilla gorilla v Pan troglodytes	0.165487
Gorilla gorilla v Pan troglodytes	0.163646
Gorilla gorilla v Pan troglodytes	0.224091
Gorilla gorilla v Pan troglodytes	0.146083
Gorilla gorilla v Pan troglodytes	0.172711
Gorilla gorilla v Pan troglodytes	0.163971
Gorilla gorilla v Pan troglodytes	0.127981
Gorilla gorilla v Pan troglodytes	0.152962
Gorilla gorilla v Pan troglodytes	0.146319
Gorilla gorilla v Pan troglodytes	0.130618
Gorilla gorilla v Pan troglodytes	0.143004
Gorilla gorilla v Pan troglodytes	0.161085
Gorilla gorilla v Pan troglodytes	0.153152
Gorilla gorilla v Pan troglodytes	0.218426
Gorilla gorilla v Pan troglodytes	0.142052
Gorilla gorilla v Pan troglodytes	0.168853
Gorilla gorilla v Pan troglodytes	0.173407
Gorilla gorilla v Pan troglodytes	0.148882
Gorilla gorilla v Pan troglodytes	0.145363
Gorilla gorilla v Pan troglodytes	0.178357
Gorilla gorilla v Pan troglodytes	0.158071
Gorilla gorilla v Pan troglodytes	0.172043
Gorilla gorilla v Pan troglodytes	0.152812
Gorilla gorilla v Pan troglodytes	0.128735
Gorilla gorilla v Pan troglodytes	0.17233
Gorilla gorilla v Pan troglodytes	0.15746
Gorilla gorilla v Pan troglodytes	0.170892
Gorilla gorilla v Pan troglodytes	0.239187
Gorilla gorilla v Pan troglodytes	0.19507
Gorilla gorilla v Pan troglodytes	0.184989
Gorilla gorilla v Pan troglodytes	0.177814
Gorilla gorilla v Pan troglodytes	0.154576
Gorilla gorilla v Pan troglodytes	0.196524
Gorilla gorilla v Pan troglodytes	0.161997
Gorilla gorilla v Pan troglodytes	0.190428
Gorilla gorilla v Pan troglodytes	0.22399
Gorilla gorilla v Pan troglodytes	0.158299
Gorilla gorilla v Pan troglodytes	0.183952
Gorilla gorilla v Pan troglodytes	0.198222
Gorilla gorilla v Pan troglodytes	0.191174
Gorilla gorilla v Pan troglodytes	0.152825
Gorilla gorilla v Pan troglodytes	0.116354
Gorilla gorilla v Pan troglodytes	0.158711
Gorilla gorilla v Pan troglodytes	0.188029
Gorilla gorilla v Pan troglodytes	0.172533
Gorilla gorilla v Pan troglodytes	0.172262
Gorilla gorilla v Pan troglodytes	0.210472
Gorilla gorilla v Pan troglodytes	0.150323
Gorilla gorilla v Pan troglodytes	0.183807
Gorilla gorilla v Pan troglodytes	0.174229
Gorilla gorilla v Pan troglodytes	0.178572
Gorilla gorilla v Pan troglodytes	0.14312
Gorilla gorilla v Pan troglodytes	0.149113
Gorilla gorilla v Pan troglodytes	0.13758
Gorilla gorilla v Pan troglodytes	0.155133
Gorilla gorilla v Pan troglodytes	0.144829
Gorilla gorilla v Pan troglodytes	0.132085
Gorilla gorilla v Pan troglodytes	0.184609
Gorilla gorilla v Pan troglodytes	0.145026
Gorilla gorilla v Pan troglodytes	0.162148
Gorilla gorilla v Pan troglodytes	0.189616
Gorilla gorilla v Pan troglodytes	0.15263
Gorilla gorilla v Pan troglodytes	0.174288
Gorilla gorilla v Pan troglodytes	0.130158
Gorilla gorilla v Pan troglodytes	0.17415
Gorilla gorilla v Pan troglodytes	0.189768
Gorilla gorilla v Pan troglodytes	0.171532
Gorilla gorilla v Pan troglodytes	0.194089
Gorilla gorilla v Pan troglodytes	0.226401
Gorilla gorilla v Pan troglodytes	0.168137
Gorilla gorilla v Pan troglodytes	0.189854
Gorilla gorilla v Pan troglodytes	0.185029
Gorilla gorilla v Pan troglodytes	0.190675
Gorilla gorilla v Pan troglodytes	0.187627
Gorilla gorilla v Pan troglodytes	0.148295
Gorilla gorilla v Pan troglodytes	0.144772
Gorilla gorilla v Pan troglodytes	0.183482
Gorilla gorilla v Pan troglodytes	0.153058
Gorilla gorilla v Pan troglodytes	0.19489
Gorilla gorilla v Pan troglodytes	0.225603
Gorilla gorilla v Pan troglodytes	0.157497
Gorilla gorilla v Pan troglodytes	0.170041
Gorilla gorilla v Pan troglodytes	0.159881
Gorilla gorilla v Pan troglodytes	0.155661
Gorilla gorilla v Pan troglodytes	0.167714
Gorilla gorilla v Pan troglodytes	0.118369
Gorilla gorilla v Pan troglodytes	0.178028
Gorilla gorilla v Pan troglodytes	0.167714
Gorilla gorilla v Pan troglodytes	0.181765
Gorilla gorilla v Pan troglodytes	0.180363
Gorilla gorilla v Pan troglodytes	0.237667
Gorilla gorilla v Pan troglodytes	0.16745
Gorilla gorilla v Pan troglodytes	0.190651
Gorilla gorilla v Pan troglodytes	0.15713
Gorilla gorilla v Pan troglodytes	0.147553
Gorilla gorilla v Pan troglodytes	0.213687
Gorilla gorilla v Pan troglodytes	0.199208
Gorilla gorilla v Pan troglodytes	0.188286
Gorilla gorilla v Pan troglodytes	0.222855
Gorilla gorilla v Pan troglodytes	0.222237
Gorilla gorilla v Pan troglodytes	0.228733
Gorilla gorilla v Pan troglodytes	0.274848
Gorilla gorilla v Pan troglodytes	0.187161
Gorilla gorilla v Pan troglodytes	0.221609
Gorilla gorilla v Pan troglodytes	0.222141
Gorilla gorilla v Pan troglodytes	0.218329
Gorilla gorilla v Pan troglodytes	0.141253
Gorilla gorilla v Pan troglodytes	0.157862
Gorilla gorilla v Pan troglodytes	0.149744
Gorilla gorilla v Pan troglodytes	0.181055
Gorilla gorilla v Pan troglodytes	0.155656
Gorilla gorilla v Pan troglodytes	0.143942
Gorilla gorilla v Pan troglodytes	0.189567
Gorilla gorilla v Pan troglodytes	0.149847
Gorilla gorilla v Pan troglodytes	0.177289
Gorilla gorilla v Pan troglodytes	0.212474
Gorilla gorilla v Pan troglodytes	0.187572
Gorilla gorilla v Pan troglodytes	0.141939
Gorilla gorilla v Pan troglodytes	0.171748
Gorilla gorilla v Pan troglodytes	0.151667
Gorilla gorilla v Pan troglodytes	0.186002
Gorilla gorilla v Pan troglodytes	0.154162
Gorilla gorilla v Pan troglodytes	0.136663
Gorilla gorilla v Pan troglodytes	0.18747
Gorilla gorilla v Pan troglodytes	0.149006
Gorilla gorilla v Pan troglodytes	0.181767
Gorilla gorilla v Pan troglodytes	0.215053
Gorilla gorilla v Pan troglodytes	0.19503
Pan troglodytes v Homo sapiens	0.321522
Pan troglodytes v Homo sapiens	0.354724
Pan troglodytes v Homo sapiens	0.337967
Pan troglodytes v Homo sapiens	0.367835
Pan troglodytes v Homo sapiens	0.344914
Pan troglodytes v Homo sapiens	0.337681
Pan troglodytes v Homo sapiens	0.337739
Pan troglodytes v Homo sapiens	0.346726
Pan troglodytes v Homo sapiens	0.347535
Pan troglodytes v Homo sapiens	0.346526
Pan troglodytes v Homo sapiens	0.382538
Pan troglodytes v Homo sapiens	0.347635
Pan troglodytes v Homo sapiens	0.317977
Pan troglodytes v Homo sapiens	0.333614
Pan troglodytes v Homo sapiens	0.34094
Pan troglodytes v Homo sapiens	0.305544
Pan troglodytes v Homo sapiens	0.344954
Pan troglodytes v Homo sapiens	0.31672
Pan troglodytes v Homo sapiens	0.348654
Pan troglodytes v Homo sapiens	0.327472
Pan troglodytes v Homo sapiens	0.316236
Pan troglodytes v Homo sapiens	0.32676
Pan troglodytes v Homo sapiens	0.335447
Pan troglodytes v Homo sapiens	0.326182
Pan troglodytes v Homo sapiens	0.342669
Pan troglodytes v Homo sapiens	0.374655
Pan troglodytes v Homo sapiens	0.341597
Pan troglodytes v Homo sapiens	0.312014
Pan troglodytes v Homo sapiens	0.31389
Pan troglodytes v Homo sapiens	0.314417
Pan troglodytes v Homo sapiens	0.30362
Pan troglodytes v Homo sapiens	0.352787
Pan troglodytes v Homo sapiens	0.336522
Pan troglodytes v Homo sapiens	0.365287
Pan troglodytes v Homo sapiens	0.343587
Pan troglodytes v Homo sapiens	0.344852
Pan troglodytes v Homo sapiens	0.331828
Pan troglodytes v Homo sapiens	0.357726
Pan troglodytes v Homo sapiens	0.359899
Pan troglodytes v Homo sapiens	0.356513
Pan troglodytes v Homo sapiens	0.381291
Pan troglodytes v Homo sapiens	0.361168
Pan troglodytes v Homo sapiens	0.303235
Pan troglodytes v Homo sapiens	0.341443
Pan troglodytes v Homo sapiens	0.345435
Pan troglodytes v Homo sapiens	0.298152
Pan troglodytes v Homo sapiens	0.352651
Pan troglodytes v Homo sapiens	0.335726
Pan troglodytes v Homo sapiens	0.355285
Pan troglodytes v Homo sapiens	0.345662
Pan troglodytes v Homo sapiens	0.338206
Pan troglodytes v Homo sapiens	0.324408
Pan troglodytes v Homo sapiens	0.345324
Pan troglodytes v Homo sapiens	0.347027
Pan troglodytes v Homo sapiens	0.349967
Pan troglodytes v Homo sapiens	0.374567
Pan troglodytes v Homo sapiens	0.357163
Pan troglodytes v Homo sapiens	0.300211
Pan troglodytes v Homo sapiens	0.330473
Pan troglodytes v Homo sapiens	0.332668
Pan troglodytes v Homo sapiens	0.291281
Pan troglodytes v Homo sapiens	0.343116
Pan troglodytes v Homo sapiens	0.324767
Pan troglodytes v Homo sapiens	0.341978
Pan troglodytes v Homo sapiens	0.34016
Pan troglodytes v Homo sapiens	0.326269
Pan troglodytes v Homo sapiens	0.311606
Pan troglodytes v Homo sapiens	0.328985
Pan troglodytes v Homo sapiens	0.335062
Pan troglodytes v Homo sapiens	0.336296
Pan troglodytes v Homo sapiens	0.360965
Pan troglodytes v Homo sapiens	0.343199
Pan troglodytes v Homo sapiens	0.286418
Pan troglodytes v Homo sapiens	0.318303
Pan troglodytes v Homo sapiens	0.321002
Pan troglodytes v Homo sapiens	0.235392
Pan troglodytes v Homo sapiens	0.2647
Pan troglodytes v Homo sapiens	0.248741
Pan troglodytes v Homo sapiens	0.27316
Pan troglodytes v Homo sapiens	0.247994
Pan troglodytes v Homo sapiens	0.227761
Pan troglodytes v Homo sapiens	0.256472
Pan troglodytes v Homo sapiens	0.266882
Pan troglodytes v Homo sapiens	0.242109
Pan troglodytes v Homo sapiens	0.276581
Pan troglodytes v Homo sapiens	0.302053
Pan troglodytes v Homo sapiens	0.271371
Pan troglodytes v Homo sapiens	0.249091
Pan troglodytes v Homo sapiens	0.236877
Pan troglodytes v Homo sapiens	0.240577
Pan troglodytes v Homo sapiens	0.324849
Pan troglodytes v Homo sapiens	0.374602
Pan troglodytes v Homo sapiens	0.354671
Pan troglodytes v Homo sapiens	0.384716
Pan troglodytes v Homo sapiens	0.364861
Pan troglodytes v Homo sapiens	0.355701
Pan troglodytes v Homo sapiens	0.354555
Pan troglodytes v Homo sapiens	0.371317
Pan troglodytes v Homo sapiens	0.371159
Pan troglodytes v Homo sapiens	0.371976
Pan troglodytes v Homo sapiens	0.403815
Pan troglodytes v Homo sapiens	0.375691
Pan troglodytes v Homo sapiens	0.328106
Pan troglodytes v Homo sapiens	0.355247
Pan troglodytes v Homo sapiens	0.358798
Pan troglodytes v Homo sapiens	0.207931
Pan troglodytes v Homo sapiens	0.276588
Pan troglodytes v Homo sapiens	0.265197
Pan troglodytes v Homo sapiens	0.277655
Pan troglodytes v Homo sapiens	0.271108
Pan troglodytes v Homo sapiens	0.252343
Pan troglodytes v Homo sapiens	0.242501
Pan troglodytes v Homo sapiens	0.290525
Pan troglodytes v Homo sapiens	0.269274
Pan troglodytes v Homo sapiens	0.293519
Pan troglodytes v Homo sapiens	0.304663
Pan troglodytes v Homo sapiens	0.301438
Pan troglodytes v Homo sapiens	0.233703
Pan troglodytes v Homo sapiens	0.253111
Pan troglodytes v Homo sapiens	0.24815
Pan troglodytes v Homo sapiens	0.236043
Pan troglodytes v Homo sapiens	0.271361
Pan troglodytes v Homo sapiens	0.253317
Pan troglodytes v Homo sapiens	0.266657
Pan troglodytes v Homo sapiens	0.266226
Pan troglodytes v Homo sapiens	0.250663
Pan troglodytes v Homo sapiens	0.25597
Pan troglodytes v Homo sapiens	0.270228
Pan troglodytes v Homo sapiens	0.25849
Pan troglodytes v Homo sapiens	0.283857
Pan troglodytes v Homo sapiens	0.300485
Pan troglodytes v Homo sapiens	0.277057
Pan troglodytes v Homo sapiens	0.24746
Pan troglodytes v Homo sapiens	0.248666
Pan troglodytes v Homo sapiens	0.24864
Pan troglodytes v Homo sapiens	0.274878
Pan troglodytes v Homo sapiens	0.326929
Pan troglodytes v Homo sapiens	0.306007
Pan troglodytes v Homo sapiens	0.326988
Pan troglodytes v Homo sapiens	0.316834
Pan troglodytes v Homo sapiens	0.292934
Pan troglodytes v Homo sapiens	0.30079
Pan troglodytes v Homo sapiens	0.314194
Pan troglodytes v Homo sapiens	0.309835
Pan troglodytes v Homo sapiens	0.326952
Pan troglodytes v Homo sapiens	0.35313
Pan troglodytes v Homo sapiens	0.333405
Pan troglodytes v Homo sapiens	0.281721
Pan troglodytes v Homo sapiens	0.292705
Pan troglodytes v Homo sapiens	0.295983
Pan troglodytes v Homo sapiens	0.248731
Pan troglodytes v Homo sapiens	0.2872
Pan troglodytes v Homo sapiens	0.268642
Pan troglodytes v Homo sapiens	0.295323
Pan troglodytes v Homo sapiens	0.270444
Pan troglodytes v Homo sapiens	0.24911
Pan troglodytes v Homo sapiens	0.27196
Pan troglodytes v Homo sapiens	0.282023
Pan troglodytes v Homo sapiens	0.261658
Pan troglodytes v Homo sapiens	0.290106
Pan troglodytes v Homo sapiens	0.324565
Pan troglodytes v Homo sapiens	0.29414
Pan troglodytes v Homo sapiens	0.26231
Pan troglodytes v Homo sapiens	0.252713
Pan troglodytes v Homo sapiens	0.255064
OH 16 v KNM-ER 1802	0.185673
OH 16 v OH 7	0.153953
OH 16 v OH 13	0.157851

## Sheet: Figure 3d
Figure 3D: Enamel-dentine junction shape variation in mandibular third premolars - Frequency plot of dentine body height difference between all possible pairs of individuals within and between groups
COLUMN	DESCRIPTION
Group	Taxonomic group to which the two individuals belong
Proc_dist	Procrustes distance between two individuals
Group	Proc_dist
Gorilla gorilla v Gorilla gorilla	0.00715993
Gorilla gorilla v Gorilla gorilla	0.00573578
Gorilla gorilla v Gorilla gorilla	0.00684377
Gorilla gorilla v Gorilla gorilla	0.0147042
Gorilla gorilla v Gorilla gorilla	0.00621689
Gorilla gorilla v Gorilla gorilla	0.0128491
Gorilla gorilla v Gorilla gorilla	0.0079264
Gorilla gorilla v Gorilla gorilla	0.0122138
Gorilla gorilla v Gorilla gorilla	0.00711439
Gorilla gorilla v Gorilla gorilla	3.69729e-05
Gorilla gorilla v Gorilla gorilla	0.0128957
Gorilla gorilla v Gorilla gorilla	0.0140037
Gorilla gorilla v Gorilla gorilla	0.0218641
Gorilla gorilla v Gorilla gorilla	0.0133768
Gorilla gorilla v Gorilla gorilla	0.020009
Gorilla gorilla v Gorilla gorilla	0.0150863
Gorilla gorilla v Gorilla gorilla	0.0193738
Gorilla gorilla v Gorilla gorilla	0.0142743
Gorilla gorilla v Gorilla gorilla	0.0071969
Gorilla gorilla v Gorilla gorilla	0.00110799
Gorilla gorilla v Gorilla gorilla	0.00896841
Gorilla gorilla v Gorilla gorilla	0.000481105
Gorilla gorilla v Gorilla gorilla	0.00711332
Gorilla gorilla v Gorilla gorilla	0.00219062
Gorilla gorilla v Gorilla gorilla	0.00647806
Gorilla gorilla v Gorilla gorilla	0.00137861
Gorilla gorilla v Gorilla gorilla	0.00569881
Gorilla gorilla v Gorilla gorilla	0.00786041
Gorilla gorilla v Gorilla gorilla	0.000626889
Gorilla gorilla v Gorilla gorilla	0.00600532
Gorilla gorilla v Gorilla gorilla	0.00108263
Gorilla gorilla v Gorilla gorilla	0.00537006
Gorilla gorilla v Gorilla gorilla	0.000270618
Gorilla gorilla v Gorilla gorilla	0.0068068
Gorilla gorilla v Gorilla gorilla	0.0084873
Gorilla gorilla v Gorilla gorilla	0.00185509
Gorilla gorilla v Gorilla gorilla	0.00677779
Gorilla gorilla v Gorilla gorilla	0.00249035
Gorilla gorilla v Gorilla gorilla	0.00758979
Gorilla gorilla v Gorilla gorilla	0.0146672
Gorilla gorilla v Gorilla gorilla	0.00663221
Gorilla gorilla v Gorilla gorilla	0.00170951
Gorilla gorilla v Gorilla gorilla	0.00599695
Gorilla gorilla v Gorilla gorilla	0.000897507
Gorilla gorilla v Gorilla gorilla	0.00617991
Gorilla gorilla v Gorilla gorilla	0.0049227
Gorilla gorilla v Gorilla gorilla	0.000635262
Gorilla gorilla v Gorilla gorilla	0.00573471
Gorilla gorilla v Gorilla gorilla	0.0128121
Gorilla gorilla v Gorilla gorilla	0.00428744
Gorilla gorilla v Gorilla gorilla	0.000812008
Gorilla gorilla v Gorilla gorilla	0.00788943
Gorilla gorilla v Gorilla gorilla	0.00509944
Gorilla gorilla v Gorilla gorilla	0.0121769
Gorilla gorilla v Gorilla gorilla	0.00707742
Homo sapiens v Homo sapiens	0.00426078
Homo sapiens v Homo sapiens	0.00234002
Homo sapiens v Homo sapiens	0.00165184
Homo sapiens v Homo sapiens	0.00133527
Homo sapiens v Homo sapiens	0.0130077
Homo sapiens v Homo sapiens	0.00222176
Homo sapiens v Homo sapiens	0.0197654
Homo sapiens v Homo sapiens	0.0188121
Homo sapiens v Homo sapiens	0.00632957
Homo sapiens v Homo sapiens	0.0121513
Homo sapiens v Homo sapiens	0.00192076
Homo sapiens v Homo sapiens	0.00591262
Homo sapiens v Homo sapiens	0.00559605
Homo sapiens v Homo sapiens	0.0087469
Homo sapiens v Homo sapiens	0.00648254
Homo sapiens v Homo sapiens	0.0155046
Homo sapiens v Homo sapiens	0.0145514
Homo sapiens v Homo sapiens	0.00206879
Homo sapiens v Homo sapiens	0.0078905
Homo sapiens v Homo sapiens	0.00399186
Homo sapiens v Homo sapiens	0.00367529
Homo sapiens v Homo sapiens	0.0106677
Homo sapiens v Homo sapiens	0.00456177
Homo sapiens v Homo sapiens	0.0174253
Homo sapiens v Homo sapiens	0.0164721
Homo sapiens v Homo sapiens	0.00398955
Homo sapiens v Homo sapiens	0.00981126
Homo sapiens v Homo sapiens	0.00031657
Homo sapiens v Homo sapiens	0.0146595
Homo sapiens v Homo sapiens	0.000569915
Homo sapiens v Homo sapiens	0.0214172
Homo sapiens v Homo sapiens	0.020464
Homo sapiens v Homo sapiens	0.00798141
Homo sapiens v Homo sapiens	0.0138031
Homo sapiens v Homo sapiens	0.0143429
Homo sapiens v Homo sapiens	0.000886485
Homo sapiens v Homo sapiens	0.0211006
Homo sapiens v Homo sapiens	0.0201474
Homo sapiens v Homo sapiens	0.00766484
Homo sapiens v Homo sapiens	0.0134866
Homo sapiens v Homo sapiens	0.0152294
Homo sapiens v Homo sapiens	0.00675769
Homo sapiens v Homo sapiens	0.00580446
Homo sapiens v Homo sapiens	0.00667811
Homo sapiens v Homo sapiens	0.000856395
Homo sapiens v Homo sapiens	0.0219871
Homo sapiens v Homo sapiens	0.0210339
Homo sapiens v Homo sapiens	0.00855133
Homo sapiens v Homo sapiens	0.014373
Homo sapiens v Homo sapiens	0.000953225
Homo sapiens v Homo sapiens	0.0134358
Homo sapiens v Homo sapiens	0.00761408
Homo sapiens v Homo sapiens	0.0124826
Homo sapiens v Homo sapiens	0.00666086
Homo sapiens v Homo sapiens	0.00582171
Pan troglodytes v Pan troglodytes	0.0105087
Pan troglodytes v Pan troglodytes	0.00479308
Pan troglodytes v Pan troglodytes	0.00795955
Pan troglodytes v Pan troglodytes	0.00737076
Pan troglodytes v Pan troglodytes	0.00321641
Pan troglodytes v Pan troglodytes	0.00259624
Pan troglodytes v Pan troglodytes	0.00577489
Pan troglodytes v Pan troglodytes	0.001147
Pan troglodytes v Pan troglodytes	0.00523994
Pan troglodytes v Pan troglodytes	0.00675186
Pan troglodytes v Pan troglodytes	9.59074e-05
Pan troglodytes v Pan troglodytes	0.00288954
Pan troglodytes v Pan troglodytes	0.000882866
Pan troglodytes v Pan troglodytes	0.00510329
Pan troglodytes v Pan troglodytes	0.00571558
Pan troglodytes v Pan troglodytes	0.00254911
Pan troglodytes v Pan troglodytes	0.00313789
Pan troglodytes v Pan troglodytes	0.00729225
Pan troglodytes v Pan troglodytes	0.00791241
Pan troglodytes v Pan troglodytes	0.0162835
Pan troglodytes v Pan troglodytes	0.00936166
Pan troglodytes v Pan troglodytes	0.0157486
Pan troglodytes v Pan troglodytes	0.0037568
Pan troglodytes v Pan troglodytes	0.0104127
Pan troglodytes v Pan troglodytes	0.0133982
Pan troglodytes v Pan troglodytes	0.00962579
Pan troglodytes v Pan troglodytes	0.00540536
Pan troglodytes v Pan troglodytes	0.00316647
Pan troglodytes v Pan troglodytes	0.00257768
Pan troglodytes v Pan troglodytes	0.00157667
Pan troglodytes v Pan troglodytes	0.00219683
Pan troglodytes v Pan troglodytes	0.010568
Pan troglodytes v Pan troglodytes	0.00364608
Pan troglodytes v Pan troglodytes	0.010033
Pan troglodytes v Pan troglodytes	0.00195878
Pan troglodytes v Pan troglodytes	0.00469717
Pan troglodytes v Pan troglodytes	0.00768262
Pan troglodytes v Pan troglodytes	0.00391021
Pan troglodytes v Pan troglodytes	0.000310215
Pan troglodytes v Pan troglodytes	0.000588788
Pan troglodytes v Pan troglodytes	0.00474314
Pan troglodytes v Pan troglodytes	0.0053633
Pan troglodytes v Pan troglodytes	0.0137344
Pan troglodytes v Pan troglodytes	0.00681255
Pan troglodytes v Pan troglodytes	0.0131995
Pan troglodytes v Pan troglodytes	0.00120769
Pan troglodytes v Pan troglodytes	0.00786364
Pan troglodytes v Pan troglodytes	0.0108491
Pan troglodytes v Pan troglodytes	0.00707668
Pan troglodytes v Pan troglodytes	0.00285626
Pan troglodytes v Pan troglodytes	0.00415436
Pan troglodytes v Pan troglodytes	0.00477452
Pan troglodytes v Pan troglodytes	0.0131457
Pan troglodytes v Pan troglodytes	0.00622376
Pan troglodytes v Pan troglodytes	0.0126107
Pan troglodytes v Pan troglodytes	0.000618906
Pan troglodytes v Pan troglodytes	0.00727485
Pan troglodytes v Pan troglodytes	0.0102603
Pan troglodytes v Pan troglodytes	0.0064879
Pan troglodytes v Pan troglodytes	0.00226747
Pan troglodytes v Pan troglodytes	0.000620162
Pan troglodytes v Pan troglodytes	0.0089913
Pan troglodytes v Pan troglodytes	0.00206941
Pan troglodytes v Pan troglodytes	0.00845635
Pan troglodytes v Pan troglodytes	0.00353545
Pan troglodytes v Pan troglodytes	0.0031205
Pan troglodytes v Pan troglodytes	0.00610595
Pan troglodytes v Pan troglodytes	0.00233354
Pan troglodytes v Pan troglodytes	0.00188689
Pan troglodytes v Pan troglodytes	0.00837114
Pan troglodytes v Pan troglodytes	0.00144925
Pan troglodytes v Pan troglodytes	0.00783619
Pan troglodytes v Pan troglodytes	0.00415561
Pan troglodytes v Pan troglodytes	0.00250034
Pan troglodytes v Pan troglodytes	0.00548579
Pan troglodytes v Pan troglodytes	0.00171338
Pan troglodytes v Pan troglodytes	0.00250705
Pan troglodytes v Pan troglodytes	0.00692189
Pan troglodytes v Pan troglodytes	0.000534949
Pan troglodytes v Pan troglodytes	0.0125267
Pan troglodytes v Pan troglodytes	0.0058708
Pan troglodytes v Pan troglodytes	0.00288535
Pan troglodytes v Pan troglodytes	0.00665776
Pan troglodytes v Pan troglodytes	0.0108782
Pan troglodytes v Pan troglodytes	0.00638694
Pan troglodytes v Pan troglodytes	0.00560486
Pan troglodytes v Pan troglodytes	0.00105109
Pan troglodytes v Pan troglodytes	0.00403654
Pan troglodytes v Pan troglodytes	0.000264132
Pan troglodytes v Pan troglodytes	0.0039563
Pan troglodytes v Pan troglodytes	0.0119918
Pan troglodytes v Pan troglodytes	0.00533585
Pan troglodytes v Pan troglodytes	0.0023504
Pan troglodytes v Pan troglodytes	0.00612281
Pan troglodytes v Pan troglodytes	0.0103432
Pan troglodytes v Pan troglodytes	0.00665595
Pan troglodytes v Pan troglodytes	0.0096414
Pan troglodytes v Pan troglodytes	0.00586899
Pan troglodytes v Pan troglodytes	0.00164856
Pan troglodytes v Pan troglodytes	0.00298545
Pan troglodytes v Pan troglodytes	0.000786959
Pan troglodytes v Pan troglodytes	0.00500739
Pan troglodytes v Pan troglodytes	0.00377241
Pan troglodytes v Pan troglodytes	0.00799284
Pan troglodytes v Pan troglodytes	0.00422043
Gorilla Gorilla v Pan troglodytes	0.0136894
Gorilla Gorilla v Pan troglodytes	0.00652944
Gorilla Gorilla v Pan troglodytes	0.0194252
Gorilla Gorilla v Pan troglodytes	0.0205331
Gorilla Gorilla v Pan troglodytes	0.0283936
Gorilla Gorilla v Pan troglodytes	0.0199063
Gorilla Gorilla v Pan troglodytes	0.0265385
Gorilla Gorilla v Pan troglodytes	0.0216158
Gorilla Gorilla v Pan troglodytes	0.0259032
Gorilla Gorilla v Pan troglodytes	0.0208038
Gorilla Gorilla v Pan troglodytes	0.0137263
Gorilla Gorilla v Pan troglodytes	0.00318072
Gorilla Gorilla v Pan troglodytes	0.00397921
Gorilla Gorilla v Pan troglodytes	0.0089165
Gorilla Gorilla v Pan troglodytes	0.0100245
Gorilla Gorilla v Pan troglodytes	0.0178849
Gorilla Gorilla v Pan troglodytes	0.0093976
Gorilla Gorilla v Pan troglodytes	0.0160298
Gorilla Gorilla v Pan troglodytes	0.0111071
Gorilla Gorilla v Pan troglodytes	0.0153946
Gorilla Gorilla v Pan troglodytes	0.0102951
Gorilla Gorilla v Pan troglodytes	0.00321769
Gorilla Gorilla v Pan troglodytes	0.00889629
Gorilla Gorilla v Pan troglodytes	0.00173636
Gorilla Gorilla v Pan troglodytes	0.0146321
Gorilla Gorilla v Pan troglodytes	0.0157401
Gorilla Gorilla v Pan troglodytes	0.0236005
Gorilla Gorilla v Pan troglodytes	0.0151132
Gorilla Gorilla v Pan troglodytes	0.0217454
Gorilla Gorilla v Pan troglodytes	0.0168227
Gorilla Gorilla v Pan troglodytes	0.0211101
Gorilla Gorilla v Pan troglodytes	0.0160107
Gorilla Gorilla v Pan troglodytes	0.00893327
Gorilla Gorilla v Pan troglodytes	0.00572982
Gorilla Gorilla v Pan troglodytes	0.00143011
Gorilla Gorilla v Pan troglodytes	0.0114656
Gorilla Gorilla v Pan troglodytes	0.0125736
Gorilla Gorilla v Pan troglodytes	0.020434
Gorilla Gorilla v Pan troglodytes	0.0119467
Gorilla Gorilla v Pan troglodytes	0.0185789
Gorilla Gorilla v Pan troglodytes	0.0136562
Gorilla Gorilla v Pan troglodytes	0.0179437
Gorilla Gorilla v Pan troglodytes	0.0128442
Gorilla Gorilla v Pan troglodytes	0.0057668
Gorilla Gorilla v Pan troglodytes	0.00631861
Gorilla Gorilla v Pan troglodytes	0.000841318
Gorilla Gorilla v Pan troglodytes	0.0120544
Gorilla Gorilla v Pan troglodytes	0.0131624
Gorilla Gorilla v Pan troglodytes	0.0210228
Gorilla Gorilla v Pan troglodytes	0.0125355
Gorilla Gorilla v Pan troglodytes	0.0191677
Gorilla Gorilla v Pan troglodytes	0.014245
Gorilla Gorilla v Pan troglodytes	0.0185324
Gorilla Gorilla v Pan troglodytes	0.013433
Gorilla Gorilla v Pan troglodytes	0.00635558
Gorilla Gorilla v Pan troglodytes	0.010473
Gorilla Gorilla v Pan troglodytes	0.00331304
Gorilla Gorilla v Pan troglodytes	0.0162087
Gorilla Gorilla v Pan troglodytes	0.0173167
Gorilla Gorilla v Pan troglodytes	0.0251772
Gorilla Gorilla v Pan troglodytes	0.0166899
Gorilla Gorilla v Pan troglodytes	0.0233221
Gorilla Gorilla v Pan troglodytes	0.0183994
Gorilla Gorilla v Pan troglodytes	0.0226868
Gorilla Gorilla v Pan troglodytes	0.0175874
Gorilla Gorilla v Pan troglodytes	0.0105099
Gorilla Gorilla v Pan troglodytes	0.0110931
Gorilla Gorilla v Pan troglodytes	0.0039332
Gorilla Gorilla v Pan troglodytes	0.0168289
Gorilla Gorilla v Pan troglodytes	0.0179369
Gorilla Gorilla v Pan troglodytes	0.0257973
Gorilla Gorilla v Pan troglodytes	0.01731
Gorilla Gorilla v Pan troglodytes	0.0239422
Gorilla Gorilla v Pan troglodytes	0.0190195
Gorilla Gorilla v Pan troglodytes	0.023307
Gorilla Gorilla v Pan troglodytes	0.0182075
Gorilla Gorilla v Pan troglodytes	0.0111301
Gorilla Gorilla v Pan troglodytes	0.0194643
Gorilla Gorilla v Pan troglodytes	0.0123043
Gorilla Gorilla v Pan troglodytes	0.0252
Gorilla Gorilla v Pan troglodytes	0.026308
Gorilla Gorilla v Pan troglodytes	0.0341685
Gorilla Gorilla v Pan troglodytes	0.0256812
Gorilla Gorilla v Pan troglodytes	0.0323134
Gorilla Gorilla v Pan troglodytes	0.0273907
Gorilla Gorilla v Pan troglodytes	0.0316781
Gorilla Gorilla v Pan troglodytes	0.0265787
Gorilla Gorilla v Pan troglodytes	0.0195012
Gorilla Gorilla v Pan troglodytes	0.0125424
Gorilla Gorilla v Pan troglodytes	0.00538245
Gorilla Gorilla v Pan troglodytes	0.0182782
Gorilla Gorilla v Pan troglodytes	0.0193862
Gorilla Gorilla v Pan troglodytes	0.0272466
Gorilla Gorilla v Pan troglodytes	0.0187593
Gorilla Gorilla v Pan troglodytes	0.0253915
Gorilla Gorilla v Pan troglodytes	0.0204688
Gorilla Gorilla v Pan troglodytes	0.0247562
Gorilla Gorilla v Pan troglodytes	0.0196568
Gorilla Gorilla v Pan troglodytes	0.0125793
Gorilla Gorilla v Pan troglodytes	0.0189293
Gorilla Gorilla v Pan troglodytes	0.0117694
Gorilla Gorilla v Pan troglodytes	0.0246651
Gorilla Gorilla v Pan troglodytes	0.0257731
Gorilla Gorilla v Pan troglodytes	0.0336335
Gorilla Gorilla v Pan troglodytes	0.0251462
Gorilla Gorilla v Pan troglodytes	0.0317784
Gorilla Gorilla v Pan troglodytes	0.0268557
Gorilla Gorilla v Pan troglodytes	0.0311432
Gorilla Gorilla v Pan troglodytes	0.0260437
Gorilla Gorilla v Pan troglodytes	0.0189663
Gorilla Gorilla v Pan troglodytes	0.00693752
Gorilla Gorilla v Pan troglodytes	0.000222412
Gorilla Gorilla v Pan troglodytes	0.0126733
Gorilla Gorilla v Pan troglodytes	0.0137813
Gorilla Gorilla v Pan troglodytes	0.0216417
Gorilla Gorilla v Pan troglodytes	0.0131544
Gorilla Gorilla v Pan troglodytes	0.0197866
Gorilla Gorilla v Pan troglodytes	0.0148639
Gorilla Gorilla v Pan troglodytes	0.0191514
Gorilla Gorilla v Pan troglodytes	0.0140519
Gorilla Gorilla v Pan troglodytes	0.00697449
Gorilla Gorilla v Pan troglodytes	0.0135935
Gorilla Gorilla v Pan troglodytes	0.00643354
Gorilla Gorilla v Pan troglodytes	0.0193292
Gorilla Gorilla v Pan troglodytes	0.0204372
Gorilla Gorilla v Pan troglodytes	0.0282977
Gorilla Gorilla v Pan troglodytes	0.0198104
Gorilla Gorilla v Pan troglodytes	0.0264426
Gorilla Gorilla v Pan troglodytes	0.0215199
Gorilla Gorilla v Pan troglodytes	0.0258073
Gorilla Gorilla v Pan troglodytes	0.0207079
Gorilla Gorilla v Pan troglodytes	0.0136304
Gorilla Gorilla v Pan troglodytes	0.0165789
Gorilla Gorilla v Pan troglodytes	0.00941899
Gorilla Gorilla v Pan troglodytes	0.0223147
Gorilla Gorilla v Pan troglodytes	0.0234227
Gorilla Gorilla v Pan troglodytes	0.0312831
Gorilla Gorilla v Pan troglodytes	0.0227958
Gorilla Gorilla v Pan troglodytes	0.029428
Gorilla Gorilla v Pan troglodytes	0.0245053
Gorilla Gorilla v Pan troglodytes	0.0287928
Gorilla Gorilla v Pan troglodytes	0.0236933
Gorilla Gorilla v Pan troglodytes	0.0166159
Gorilla Gorilla v Pan troglodytes	0.0128065
Gorilla Gorilla v Pan troglodytes	0.00564658
Gorilla Gorilla v Pan troglodytes	0.0185423
Gorilla Gorilla v Pan troglodytes	0.0196503
Gorilla Gorilla v Pan troglodytes	0.0275107
Gorilla Gorilla v Pan troglodytes	0.0190234
Gorilla Gorilla v Pan troglodytes	0.0256556
Gorilla Gorilla v Pan troglodytes	0.0207329
Gorilla Gorilla v Pan troglodytes	0.0250203
Gorilla Gorilla v Pan troglodytes	0.0199209
Gorilla Gorilla v Pan troglodytes	0.0128435
Gorilla Gorilla v Pan troglodytes	0.00858608
Gorilla Gorilla v Pan troglodytes	0.00142615
Gorilla Gorilla v Pan troglodytes	0.0143219
Gorilla Gorilla v Pan troglodytes	0.0154299
Gorilla Gorilla v Pan troglodytes	0.0232903
Gorilla Gorilla v Pan troglodytes	0.014803
Gorilla Gorilla v Pan troglodytes	0.0214352
Gorilla Gorilla v Pan troglodytes	0.0165125
Gorilla Gorilla v Pan troglodytes	0.0207999
Gorilla Gorilla v Pan troglodytes	0.0157005
Gorilla Gorilla v Pan troglodytes	0.00862305
Pan troglodytes v Homo sapiens	0.0436447
Pan troglodytes v Homo sapiens	0.0541534
Pan troglodytes v Homo sapiens	0.0484378
Pan troglodytes v Homo sapiens	0.0516043
Pan troglodytes v Homo sapiens	0.0510155
Pan troglodytes v Homo sapiens	0.0468611
Pan troglodytes v Homo sapiens	0.046241
Pan troglodytes v Homo sapiens	0.0378698
Pan troglodytes v Homo sapiens	0.0447917
Pan troglodytes v Homo sapiens	0.0384048
Pan troglodytes v Homo sapiens	0.0503966
Pan troglodytes v Homo sapiens	0.0437406
Pan troglodytes v Homo sapiens	0.0407552
Pan troglodytes v Homo sapiens	0.0445276
Pan troglodytes v Homo sapiens	0.048748
Pan troglodytes v Homo sapiens	0.0393839
Pan troglodytes v Homo sapiens	0.0498926
Pan troglodytes v Homo sapiens	0.044177
Pan troglodytes v Homo sapiens	0.0473435
Pan troglodytes v Homo sapiens	0.0467547
Pan troglodytes v Homo sapiens	0.0426003
Pan troglodytes v Homo sapiens	0.0419802
Pan troglodytes v Homo sapiens	0.033609
Pan troglodytes v Homo sapiens	0.0405309
Pan troglodytes v Homo sapiens	0.034144
Pan troglodytes v Homo sapiens	0.0461358
Pan troglodytes v Homo sapiens	0.0394798
Pan troglodytes v Homo sapiens	0.0364944
Pan troglodytes v Homo sapiens	0.0402668
Pan troglodytes v Homo sapiens	0.0444872
Pan troglodytes v Homo sapiens	0.0413047
Pan troglodytes v Homo sapiens	0.0518134
Pan troglodytes v Homo sapiens	0.0460978
Pan troglodytes v Homo sapiens	0.0492643
Pan troglodytes v Homo sapiens	0.0486755
Pan troglodytes v Homo sapiens	0.0445211
Pan troglodytes v Homo sapiens	0.0439009
Pan troglodytes v Homo sapiens	0.0355298
Pan troglodytes v Homo sapiens	0.0424517
Pan troglodytes v Homo sapiens	0.0360648
Pan troglodytes v Homo sapiens	0.0480566
Pan troglodytes v Homo sapiens	0.0414006
Pan troglodytes v Homo sapiens	0.0384152
Pan troglodytes v Homo sapiens	0.0421876
Pan troglodytes v Homo sapiens	0.046408
Pan troglodytes v Homo sapiens	0.0452966
Pan troglodytes v Homo sapiens	0.0558052
Pan troglodytes v Homo sapiens	0.0500896
Pan troglodytes v Homo sapiens	0.0532561
Pan troglodytes v Homo sapiens	0.0526673
Pan troglodytes v Homo sapiens	0.048513
Pan troglodytes v Homo sapiens	0.0478928
Pan troglodytes v Homo sapiens	0.0395217
Pan troglodytes v Homo sapiens	0.0464436
Pan troglodytes v Homo sapiens	0.0400566
Pan troglodytes v Homo sapiens	0.0520484
Pan troglodytes v Homo sapiens	0.0453925
Pan troglodytes v Homo sapiens	0.042407
Pan troglodytes v Homo sapiens	0.0461794
Pan troglodytes v Homo sapiens	0.0503999
Pan troglodytes v Homo sapiens	0.04498
Pan troglodytes v Homo sapiens	0.0554886
Pan troglodytes v Homo sapiens	0.0497731
Pan troglodytes v Homo sapiens	0.0529395
Pan troglodytes v Homo sapiens	0.0523508
Pan troglodytes v Homo sapiens	0.0481964
Pan troglodytes v Homo sapiens	0.0475762
Pan troglodytes v Homo sapiens	0.0392051
Pan troglodytes v Homo sapiens	0.046127
Pan troglodytes v Homo sapiens	0.03974
Pan troglodytes v Homo sapiens	0.0517318
Pan troglodytes v Homo sapiens	0.0450759
Pan troglodytes v Homo sapiens	0.0420904
Pan troglodytes v Homo sapiens	0.0458629
Pan troglodytes v Homo sapiens	0.0500833
Pan troglodytes v Homo sapiens	0.030637
Pan troglodytes v Homo sapiens	0.0411457
Pan troglodytes v Homo sapiens	0.0354301
Pan troglodytes v Homo sapiens	0.0385966
Pan troglodytes v Homo sapiens	0.0380078
Pan troglodytes v Homo sapiens	0.0338535
Pan troglodytes v Homo sapiens	0.0332333
Pan troglodytes v Homo sapiens	0.0248622
Pan troglodytes v Homo sapiens	0.031784
Pan troglodytes v Homo sapiens	0.0253971
Pan troglodytes v Homo sapiens	0.0373889
Pan troglodytes v Homo sapiens	0.030733
Pan troglodytes v Homo sapiens	0.0277475
Pan troglodytes v Homo sapiens	0.0315199
Pan troglodytes v Homo sapiens	0.0357403
Pan troglodytes v Homo sapiens	0.0458665
Pan troglodytes v Homo sapiens	0.0563751
Pan troglodytes v Homo sapiens	0.0506596
Pan troglodytes v Homo sapiens	0.053826
Pan troglodytes v Homo sapiens	0.0532372
Pan troglodytes v Homo sapiens	0.0490829
Pan troglodytes v Homo sapiens	0.0484627
Pan troglodytes v Homo sapiens	0.0400916
Pan troglodytes v Homo sapiens	0.0470135
Pan troglodytes v Homo sapiens	0.0406265
Pan troglodytes v Homo sapiens	0.0526183
Pan troglodytes v Homo sapiens	0.0459624
Pan troglodytes v Homo sapiens	0.0429769
Pan troglodytes v Homo sapiens	0.0467493
Pan troglodytes v Homo sapiens	0.0509698
Pan troglodytes v Homo sapiens	0.0238794
Pan troglodytes v Homo sapiens	0.034388
Pan troglodytes v Homo sapiens	0.0286724
Pan troglodytes v Homo sapiens	0.0318389
Pan troglodytes v Homo sapiens	0.0312501
Pan troglodytes v Homo sapiens	0.0270958
Pan troglodytes v Homo sapiens	0.0264756
Pan troglodytes v Homo sapiens	0.0181045
Pan troglodytes v Homo sapiens	0.0250264
Pan troglodytes v Homo sapiens	0.0186394
Pan troglodytes v Homo sapiens	0.0306312
Pan troglodytes v Homo sapiens	0.0239753
Pan troglodytes v Homo sapiens	0.0209898
Pan troglodytes v Homo sapiens	0.0247622
Pan troglodytes v Homo sapiens	0.0289827
Pan troglodytes v Homo sapiens	0.0248326
Pan troglodytes v Homo sapiens	0.0353412
Pan troglodytes v Homo sapiens	0.0296257
Pan troglodytes v Homo sapiens	0.0327921
Pan troglodytes v Homo sapiens	0.0322033
Pan troglodytes v Homo sapiens	0.028049
Pan troglodytes v Homo sapiens	0.0274288
Pan troglodytes v Homo sapiens	0.0190577
Pan troglodytes v Homo sapiens	0.0259796
Pan troglodytes v Homo sapiens	0.0195926
Pan troglodytes v Homo sapiens	0.0315844
Pan troglodytes v Homo sapiens	0.0249285
Pan troglodytes v Homo sapiens	0.021943
Pan troglodytes v Homo sapiens	0.0257155
Pan troglodytes v Homo sapiens	0.0299359
Pan troglodytes v Homo sapiens	0.0373152
Pan troglodytes v Homo sapiens	0.0478238
Pan troglodytes v Homo sapiens	0.0421082
Pan troglodytes v Homo sapiens	0.0452747
Pan troglodytes v Homo sapiens	0.0446859
Pan troglodytes v Homo sapiens	0.0405316
Pan troglodytes v Homo sapiens	0.0399114
Pan troglodytes v Homo sapiens	0.0315403
Pan troglodytes v Homo sapiens	0.0384621
Pan troglodytes v Homo sapiens	0.0320752
Pan troglodytes v Homo sapiens	0.044067
Pan troglodytes v Homo sapiens	0.0374111
Pan troglodytes v Homo sapiens	0.0344256
Pan troglodytes v Homo sapiens	0.038198
Pan troglodytes v Homo sapiens	0.0424184
Pan troglodytes v Homo sapiens	0.0314934
Pan troglodytes v Homo sapiens	0.0420021
Pan troglodytes v Homo sapiens	0.0362865
Pan troglodytes v Homo sapiens	0.039453
Pan troglodytes v Homo sapiens	0.0388642
Pan troglodytes v Homo sapiens	0.0347098
Pan troglodytes v Homo sapiens	0.0340897
Pan troglodytes v Homo sapiens	0.0257185
Pan troglodytes v Homo sapiens	0.0326404
Pan troglodytes v Homo sapiens	0.0262535
Pan troglodytes v Homo sapiens	0.0382453
Pan troglodytes v Homo sapiens	0.0315893
Pan troglodytes v Homo sapiens	0.0286039
Pan troglodytes v Homo sapiens	0.0323763
Pan troglodytes v Homo sapiens	0.0365967
OH 16 v KNM-ER 1802	0.0293362
OH 16 v OH 7	0.0240748
OH 16 v OH 13	0.015665

## Sheet: Figure 4a
Figure 4A: Enamel-dentine junction shape variation in maxillary fourth premolars - Principal component analysis of UP4 EDJ shape.
COLUMN	DESCRIPTION
Accession	Accession number of tooth
Group	Taxonomic grouping
PC1	Principal component 1 score
PC2	Principal component 2 score
Accession	Group	PC1	PC2
A.L. 199-1	Australopithecus	-0.119658	-0.0106363
A.L. 200-1a	Australopithecus	-0.101074	-0.00727095
A.L. 333-1	Australopithecus	-0.0880524	0.0417329
A.L. 333-2	Australopithecus	-0.08265	0.0377233
A.L. 333w-42	Australopithecus	-0.0874054	0.0566078
A.L. 486-1	Australopithecus	-0.215035	0.043808
A.L. 666-1	Indet	-0.0916974	0.00357559
KNM-ER 1590	Indet	-0.0378291	0.0130148
KNM-ER 1813	H. habilis	-0.11568	0.0229381
KNM-ER 3733	H. erectus	-0.0729769	-0.0118677
KRP 49	Later Homo	0.0493739	-0.02757
KRP 46	Later Homo	0.0155185	-0.0246399
KRP 47	Later Homo	0.0526629	0.00373657
KRP 48	Later Homo	-0.00753482	-0.0290056
KRP D41	Later Homo	0.0114399	-0.0132678
KRP D42	Later Homo	0.0575405	-0.0163987
KRP D44	Later Homo	0.0175961	-0.028579
KRP D115	Later Homo	0.058419	-0.0298305
Le Moustier 1	Later Homo	0.0383909	-0.0442307
MLD 6	Australopithecus	-0.129915	-0.0061632
M 07 078	Later Homo	0.134429	0.0179663
M 07 114	Later Homo	0.0773212	0.00290967
M 07 565	Later Homo	0.17684	0.022645
M 07 602	Later Homo	0.154122	0.0253464
M 07 617	Later Homo	0.091082	0.0418552
M 07 724	Later Homo	0.11755	-0.0108303
M12	Later Homo	0.129218	-0.0204547
M T08 046	Later Homo	0.0679784	-0.00109141
M T08 062	Later Homo	0.0766209	-0.0125798
M T08 076	Later Homo	0.15326	0.00768742
M T08 081	Later Homo	0.0653982	-0.0132629
M T08 094	Later Homo	0.0909576	-0.00790781
M T09 125	Later Homo	0.142449	0.0543186
M T09 127	Later Homo	0.0932729	-0.00999295
M T09 311	Later Homo	0.130465	0.044236
OH 13	H. habilis	-0.0543471	0.0498176
OH 16	H. habilis	0.0215681	0.030891
OH 24	H. habilis	-0.0623072	0.0218327
OH 39	H. habilis	-0.0902384	0.0162906
Sangiran S4	H. erectus	-0.0486977	-0.0151907
Sangiran S7-3a	H. erectus	-0.0218658	-0.0381442
Sangiran S7-30	H. erectus	-0.0827175	-0.0140614
SCLA 4A 2	Later Homo	0.000771516	-0.0406708
SD 50	Later Homo	0.0124609	-0.00253822
SD 411	Later Homo	-0.00494681	-0.00590945
SD 1106	Later Homo	-0.0180945	-0.0529512
Sts 52a	Australopithecus	-0.109292	-0.0116928
Sts 57	Australopithecus	-0.0904477	0.0251062
StW 73	Australopithecus	-0.0814478	-0.0419835
StW 252	Australopithecus	-0.155982	-0.0243769
StW 280	Australopithecus	-0.0668158	-0.0109402

## Sheet: Figure 4c
Figure 4C: Enamel-dentine junction shape variation in maxillary fourth premolars - Frequency plot of Procrustes distances between all possible pairs of individuals within and between groups
COLUMN	DESCRIPTION
Group	Taxonomic group to which the two individuals belong
Proc_dist	Procrustes distance between two individuals
Group	Proc_dist
Gorilla gorilla v Gorilla gorilla	0.0897093
Gorilla gorilla v Gorilla gorilla	0.100448
Gorilla gorilla v Gorilla gorilla	0.1038
Gorilla gorilla v Gorilla gorilla	0.0898395
Gorilla gorilla v Gorilla gorilla	0.0849211
Gorilla gorilla v Gorilla gorilla	0.0807666
Gorilla gorilla v Gorilla gorilla	0.124048
Gorilla gorilla v Gorilla gorilla	0.0963452
Gorilla gorilla v Gorilla gorilla	0.104811
Gorilla gorilla v Gorilla gorilla	0.0839522
Gorilla gorilla v Gorilla gorilla	0.0901103
Gorilla gorilla v Gorilla gorilla	0.053527
Gorilla gorilla v Gorilla gorilla	0.127498
Gorilla gorilla v Gorilla gorilla	0.0717028
Gorilla gorilla v Gorilla gorilla	0.0908721
Gorilla gorilla v Gorilla gorilla	0.0646451
Gorilla gorilla v Gorilla gorilla	0.102969
Gorilla gorilla v Gorilla gorilla	0.069701
Gorilla gorilla v Gorilla gorilla	0.10296
Gorilla gorilla v Gorilla gorilla	0.0706695
Gorilla gorilla v Gorilla gorilla	0.0845258
Gorilla gorilla v Gorilla gorilla	0.121519
Gorilla gorilla v Gorilla gorilla	0.0661304
Gorilla gorilla v Gorilla gorilla	0.104554
Gorilla gorilla v Gorilla gorilla	0.0588475
Gorilla gorilla v Gorilla gorilla	0.122864
Gorilla gorilla v Gorilla gorilla	0.0852007
Gorilla gorilla v Gorilla gorilla	0.113565
Gorilla gorilla v Gorilla gorilla	0.0747909
Gorilla gorilla v Gorilla gorilla	0.0924282
Gorilla gorilla v Gorilla gorilla	0.107519
Gorilla gorilla v Gorilla gorilla	0.152426
Gorilla gorilla v Gorilla gorilla	0.115542
Gorilla gorilla v Gorilla gorilla	0.188849
Gorilla gorilla v Gorilla gorilla	0.138049
Gorilla gorilla v Gorilla gorilla	0.162493
Gorilla gorilla v Gorilla gorilla	0.134525
Gorilla gorilla v Gorilla gorilla	0.152268
Gorilla gorilla v Gorilla gorilla	0.115067
Gorilla gorilla v Gorilla gorilla	0.0692763
Gorilla gorilla v Gorilla gorilla	0.124153
Gorilla gorilla v Gorilla gorilla	0.101489
Gorilla gorilla v Gorilla gorilla	0.103015
Gorilla gorilla v Gorilla gorilla	0.0759912
Gorilla gorilla v Gorilla gorilla	0.0841036
Gorilla gorilla v Gorilla gorilla	0.0954175
Gorilla gorilla v Gorilla gorilla	0.0852394
Gorilla gorilla v Gorilla gorilla	0.0975466
Gorilla gorilla v Gorilla gorilla	0.0806299
Gorilla gorilla v Gorilla gorilla	0.0864031
Gorilla gorilla v Gorilla gorilla	0.081758
Gorilla gorilla v Gorilla gorilla	0.123501
Gorilla gorilla v Gorilla gorilla	0.0795747
Gorilla gorilla v Gorilla gorilla	0.100868
Gorilla gorilla v Gorilla gorilla	0.0712989
Gorilla gorilla v Gorilla gorilla	0.0860957
Gorilla gorilla v Gorilla gorilla	0.126929
Gorilla gorilla v Gorilla gorilla	0.0831408
Gorilla gorilla v Gorilla gorilla	0.0911627
Gorilla gorilla v Gorilla gorilla	0.0888561
Gorilla gorilla v Gorilla gorilla	0.126974
Gorilla gorilla v Gorilla gorilla	0.101312
Gorilla gorilla v Gorilla gorilla	0.108316
Gorilla gorilla v Gorilla gorilla	0.0749992
Gorilla gorilla v Gorilla gorilla	0.0605442
Gorilla gorilla v Gorilla gorilla	0.0636115
Pan troglodytes v Pan troglodytes	0.0945363
Pan troglodytes v Pan troglodytes	0.0899621
Pan troglodytes v Pan troglodytes	0.0697451
Pan troglodytes v Pan troglodytes	0.0813594
Pan troglodytes v Pan troglodytes	0.0954679
Pan troglodytes v Pan troglodytes	0.0973639
Pan troglodytes v Pan troglodytes	0.0685982
Pan troglodytes v Pan troglodytes	0.0952242
Pan troglodytes v Pan troglodytes	0.091527
Pan troglodytes v Pan troglodytes	0.108531
Pan troglodytes v Pan troglodytes	0.0956419
Pan troglodytes v Pan troglodytes	0.0956292
Pan troglodytes v Pan troglodytes	0.12134
Pan troglodytes v Pan troglodytes	0.070429
Pan troglodytes v Pan troglodytes	0.0876255
Pan troglodytes v Pan troglodytes	0.119343
Pan troglodytes v Pan troglodytes	0.101215
Pan troglodytes v Pan troglodytes	0.120336
Pan troglodytes v Pan troglodytes	0.126323
Pan troglodytes v Pan troglodytes	0.131673
Pan troglodytes v Pan troglodytes	0.134252
Pan troglodytes v Pan troglodytes	0.084028
Pan troglodytes v Pan troglodytes	0.091729
Pan troglodytes v Pan troglodytes	0.0792157
Pan troglodytes v Pan troglodytes	0.093439
Pan troglodytes v Pan troglodytes	0.0971725
Pan troglodytes v Pan troglodytes	0.0913952
Pan troglodytes v Pan troglodytes	0.0792571
Pan troglodytes v Pan troglodytes	0.0941198
Pan troglodytes v Pan troglodytes	0.0980198
Pan troglodytes v Pan troglodytes	0.0993637
Pan troglodytes v Pan troglodytes	0.100466
Pan troglodytes v Pan troglodytes	0.0923615
Pan troglodytes v Pan troglodytes	0.0687213
Pan troglodytes v Pan troglodytes	0.0863618
Pan troglodytes v Pan troglodytes	0.0821125
Pan troglodytes v Pan troglodytes	0.113051
Pan troglodytes v Pan troglodytes	0.0751007
Pan troglodytes v Pan troglodytes	0.0914904
Pan troglodytes v Pan troglodytes	0.121226
Pan troglodytes v Pan troglodytes	0.0997507
Pan troglodytes v Pan troglodytes	0.113317
Pan troglodytes v Pan troglodytes	0.105726
Pan troglodytes v Pan troglodytes	0.109918
Pan troglodytes v Pan troglodytes	0.121522
Pan troglodytes v Pan troglodytes	0.0911015
Pan troglodytes v Pan troglodytes	0.0973409
Pan troglodytes v Pan troglodytes	0.0924448
Pan troglodytes v Pan troglodytes	0.0995285
Pan troglodytes v Pan troglodytes	0.122494
Pan troglodytes v Pan troglodytes	0.0946944
Pan troglodytes v Pan troglodytes	0.0951557
Pan troglodytes v Pan troglodytes	0.0809555
Pan troglodytes v Pan troglodytes	0.11227
Pan troglodytes v Pan troglodytes	0.122652
Pan troglodytes v Pan troglodytes	0.0879535
Pan troglodytes v Pan troglodytes	0.102177
Pan troglodytes v Pan troglodytes	0.100354
Pan troglodytes v Pan troglodytes	0.129765
Pan troglodytes v Pan troglodytes	0.0984794
Pan troglodytes v Pan troglodytes	0.0922246
Pan troglodytes v Pan troglodytes	0.115489
Pan troglodytes v Pan troglodytes	0.0724176
Pan troglodytes v Pan troglodytes	0.0843269
Pan troglodytes v Pan troglodytes	0.0918652
Pan troglodytes v Pan troglodytes	0.121676
Homo sapiens v Homo sapiens	0.106822
Homo sapiens v Homo sapiens	0.103453
Homo sapiens v Homo sapiens	0.0697878
Homo sapiens v Homo sapiens	0.100919
Homo sapiens v Homo sapiens	0.0936618
Homo sapiens v Homo sapiens	0.0843494
Homo sapiens v Homo sapiens	0.110265
Homo sapiens v Homo sapiens	0.101596
Homo sapiens v Homo sapiens	0.108137
Homo sapiens v Homo sapiens	0.0967556
Homo sapiens v Homo sapiens	0.115433
Homo sapiens v Homo sapiens	0.102745
Homo sapiens v Homo sapiens	0.0887076
Homo sapiens v Homo sapiens	0.0950228
Homo sapiens v Homo sapiens	0.133157
Homo sapiens v Homo sapiens	0.114483
Homo sapiens v Homo sapiens	0.10038
Homo sapiens v Homo sapiens	0.0918267
Homo sapiens v Homo sapiens	0.0938288
Homo sapiens v Homo sapiens	0.0792957
Homo sapiens v Homo sapiens	0.0826679
Homo sapiens v Homo sapiens	0.12126
Homo sapiens v Homo sapiens	0.0871732
Homo sapiens v Homo sapiens	0.11963
Homo sapiens v Homo sapiens	0.125826
Homo sapiens v Homo sapiens	0.0658636
Homo sapiens v Homo sapiens	0.103178
Homo sapiens v Homo sapiens	0.0974725
Homo sapiens v Homo sapiens	0.12203
Homo sapiens v Homo sapiens	0.0896815
Homo sapiens v Homo sapiens	0.0927748
Homo sapiens v Homo sapiens	0.128603
Homo sapiens v Homo sapiens	0.130224
Homo sapiens v Homo sapiens	0.0722808
Homo sapiens v Homo sapiens	0.141818
Homo sapiens v Homo sapiens	0.1219
Homo sapiens v Homo sapiens	0.0821809
Homo sapiens v Homo sapiens	0.114201
Homo sapiens v Homo sapiens	0.0918718
Homo sapiens v Homo sapiens	0.11325
Homo sapiens v Homo sapiens	0.106039
Homo sapiens v Homo sapiens	0.0969042
Homo sapiens v Homo sapiens	0.126137
Homo sapiens v Homo sapiens	0.12987
Homo sapiens v Homo sapiens	0.110061
Homo sapiens v Homo sapiens	0.123222
Homo sapiens v Homo sapiens	0.133994
Homo sapiens v Homo sapiens	0.100344
Homo sapiens v Homo sapiens	0.106414
Homo sapiens v Homo sapiens	0.0821994
Homo sapiens v Homo sapiens	0.0925683
Homo sapiens v Homo sapiens	0.114527
Homo sapiens v Homo sapiens	0.0998105
Homo sapiens v Homo sapiens	0.096485
Homo sapiens v Homo sapiens	0.115921
Homo sapiens v Homo sapiens	0.0895697
Homo sapiens v Homo sapiens	0.0898958
Homo sapiens v Homo sapiens	0.102981
Homo sapiens v Homo sapiens	0.0822335
Homo sapiens v Homo sapiens	0.0992394
Homo sapiens v Homo sapiens	0.0605011
Homo sapiens v Homo sapiens	0.0722734
Homo sapiens v Homo sapiens	0.0709131
Homo sapiens v Homo sapiens	0.0645065
Homo sapiens v Homo sapiens	0.0829474
Homo sapiens v Homo sapiens	0.0688832
Homo sapiens v Homo sapiens	0.0916527
Homo sapiens v Homo sapiens	0.0613035
Homo sapiens v Homo sapiens	0.0878394
Homo sapiens v Homo sapiens	0.0866311
Homo sapiens v Homo sapiens	0.0895702
Homo sapiens v Homo sapiens	0.0760262
Homo sapiens v Homo sapiens	0.0888927
Homo sapiens v Homo sapiens	0.0907134
Homo sapiens v Homo sapiens	0.0970176
Homo sapiens v Homo sapiens	0.073055
Homo sapiens v Homo sapiens	0.088384
Homo sapiens v Homo sapiens	0.0695559
Homo sapiens v Homo sapiens	0.108484
Homo sapiens v Homo sapiens	0.0623501
Homo sapiens v Homo sapiens	0.0831245
Homo sapiens v Homo sapiens	0.11656
Homo sapiens v Homo sapiens	0.0696886
Homo sapiens v Homo sapiens	0.099146
Homo sapiens v Homo sapiens	0.108955
Homo sapiens v Homo sapiens	0.0640061
Homo sapiens v Homo sapiens	0.0811218
Homo sapiens v Homo sapiens	0.117331
Homo sapiens v Homo sapiens	0.0696327
Homo sapiens v Homo sapiens	0.110956
Homo sapiens v Homo sapiens	0.126118
Homo sapiens v Homo sapiens	0.101671
Homo sapiens v Homo sapiens	0.0744335
Homo sapiens v Homo sapiens	0.0997745
Homo sapiens v Homo sapiens	0.0974674
Homo sapiens v Homo sapiens	0.0759198
Homo sapiens v Homo sapiens	0.129247
Homo sapiens v Homo sapiens	0.0703291
Homo sapiens v Homo sapiens	0.116813
Homo sapiens v Homo sapiens	0.108328
Homo sapiens v Homo sapiens	0.0852913
Homo sapiens v Homo sapiens	0.113085
Homo sapiens v Homo sapiens	0.108715
Homo sapiens v Homo sapiens	0.0696419
Homo sapiens v Homo sapiens	0.0939331
Gorilla gorilla v Pan troglodytes	0.11028
Gorilla gorilla v Pan troglodytes	0.122669
Gorilla gorilla v Pan troglodytes	0.121356
Gorilla gorilla v Pan troglodytes	0.173415
Gorilla gorilla v Pan troglodytes	0.120388
Gorilla gorilla v Pan troglodytes	0.118897
Gorilla gorilla v Pan troglodytes	0.119828
Gorilla gorilla v Pan troglodytes	0.123961
Gorilla gorilla v Pan troglodytes	0.142149
Gorilla gorilla v Pan troglodytes	0.0984581
Gorilla gorilla v Pan troglodytes	0.0905489
Gorilla gorilla v Pan troglodytes	0.0926443
Gorilla gorilla v Pan troglodytes	0.156716
Gorilla gorilla v Pan troglodytes	0.143075
Gorilla gorilla v Pan troglodytes	0.131659
Gorilla gorilla v Pan troglodytes	0.191134
Gorilla gorilla v Pan troglodytes	0.125284
Gorilla gorilla v Pan troglodytes	0.165311
Gorilla gorilla v Pan troglodytes	0.141643
Gorilla gorilla v Pan troglodytes	0.155299
Gorilla gorilla v Pan troglodytes	0.167068
Gorilla gorilla v Pan troglodytes	0.138001
Gorilla gorilla v Pan troglodytes	0.12034
Gorilla gorilla v Pan troglodytes	0.131033
Gorilla gorilla v Pan troglodytes	0.105331
Gorilla gorilla v Pan troglodytes	0.116713
Gorilla gorilla v Pan troglodytes	0.107358
Gorilla gorilla v Pan troglodytes	0.136651
Gorilla gorilla v Pan troglodytes	0.106114
Gorilla gorilla v Pan troglodytes	0.138067
Gorilla gorilla v Pan troglodytes	0.107312
Gorilla gorilla v Pan troglodytes	0.153802
Gorilla gorilla v Pan troglodytes	0.136179
Gorilla gorilla v Pan troglodytes	0.132769
Gorilla gorilla v Pan troglodytes	0.100012
Gorilla gorilla v Pan troglodytes	0.119687
Gorilla gorilla v Pan troglodytes	0.0933933
Gorilla gorilla v Pan troglodytes	0.115753
Gorilla gorilla v Pan troglodytes	0.115591
Gorilla gorilla v Pan troglodytes	0.149821
Gorilla gorilla v Pan troglodytes	0.105643
Gorilla gorilla v Pan troglodytes	0.114012
Gorilla gorilla v Pan troglodytes	0.10986
Gorilla gorilla v Pan troglodytes	0.125976
Gorilla gorilla v Pan troglodytes	0.135643
Gorilla gorilla v Pan troglodytes	0.104323
Gorilla gorilla v Pan troglodytes	0.0966413
Gorilla gorilla v Pan troglodytes	0.0969162
Gorilla gorilla v Pan troglodytes	0.139204
Gorilla gorilla v Pan troglodytes	0.133444
Gorilla gorilla v Pan troglodytes	0.129245
Gorilla gorilla v Pan troglodytes	0.172843
Gorilla gorilla v Pan troglodytes	0.114924
Gorilla gorilla v Pan troglodytes	0.151619
Gorilla gorilla v Pan troglodytes	0.127296
Gorilla gorilla v Pan troglodytes	0.146572
Gorilla gorilla v Pan troglodytes	0.159503
Gorilla gorilla v Pan troglodytes	0.118481
Gorilla gorilla v Pan troglodytes	0.0997953
Gorilla gorilla v Pan troglodytes	0.114081
Gorilla gorilla v Pan troglodytes	0.122781
Gorilla gorilla v Pan troglodytes	0.131397
Gorilla gorilla v Pan troglodytes	0.129045
Gorilla gorilla v Pan troglodytes	0.164669
Gorilla gorilla v Pan troglodytes	0.122345
Gorilla gorilla v Pan troglodytes	0.150782
Gorilla gorilla v Pan troglodytes	0.130081
Gorilla gorilla v Pan troglodytes	0.149465
Gorilla gorilla v Pan troglodytes	0.151227
Gorilla gorilla v Pan troglodytes	0.140094
Gorilla gorilla v Pan troglodytes	0.109362
Gorilla gorilla v Pan troglodytes	0.128683
Gorilla gorilla v Pan troglodytes	0.117738
Gorilla gorilla v Pan troglodytes	0.141135
Gorilla gorilla v Pan troglodytes	0.132582
Gorilla gorilla v Pan troglodytes	0.164894
Gorilla gorilla v Pan troglodytes	0.129079
Gorilla gorilla v Pan troglodytes	0.155431
Gorilla gorilla v Pan troglodytes	0.131519
Gorilla gorilla v Pan troglodytes	0.17274
Gorilla gorilla v Pan troglodytes	0.155784
Gorilla gorilla v Pan troglodytes	0.149362
Gorilla gorilla v Pan troglodytes	0.124659
Gorilla gorilla v Pan troglodytes	0.131717
Gorilla gorilla v Pan troglodytes	0.115085
Gorilla gorilla v Pan troglodytes	0.127535
Gorilla gorilla v Pan troglodytes	0.129479
Gorilla gorilla v Pan troglodytes	0.181838
Gorilla gorilla v Pan troglodytes	0.117279
Gorilla gorilla v Pan troglodytes	0.121404
Gorilla gorilla v Pan troglodytes	0.130879
Gorilla gorilla v Pan troglodytes	0.117443
Gorilla gorilla v Pan troglodytes	0.144446
Gorilla gorilla v Pan troglodytes	0.107354
Gorilla gorilla v Pan troglodytes	0.100528
Gorilla gorilla v Pan troglodytes	0.0982643
Gorilla gorilla v Pan troglodytes	0.106187
Gorilla gorilla v Pan troglodytes	0.130273
Gorilla gorilla v Pan troglodytes	0.117967
Gorilla gorilla v Pan troglodytes	0.155824
Gorilla gorilla v Pan troglodytes	0.118128
Gorilla gorilla v Pan troglodytes	0.140943
Gorilla gorilla v Pan troglodytes	0.103204
Gorilla gorilla v Pan troglodytes	0.159253
Gorilla gorilla v Pan troglodytes	0.140508
Gorilla gorilla v Pan troglodytes	0.130081
Gorilla gorilla v Pan troglodytes	0.111653
Gorilla gorilla v Pan troglodytes	0.118537
Gorilla gorilla v Pan troglodytes	0.104743
Gorilla gorilla v Pan troglodytes	0.130642
Gorilla gorilla v Pan troglodytes	0.126312
Gorilla gorilla v Pan troglodytes	0.145334
Gorilla gorilla v Pan troglodytes	0.123104
Gorilla gorilla v Pan troglodytes	0.137781
Gorilla gorilla v Pan troglodytes	0.121992
Gorilla gorilla v Pan troglodytes	0.152692
Gorilla gorilla v Pan troglodytes	0.14232
Gorilla gorilla v Pan troglodytes	0.137742
Gorilla gorilla v Pan troglodytes	0.1129
Gorilla gorilla v Pan troglodytes	0.129507
Gorilla gorilla v Pan troglodytes	0.110868
Gorilla gorilla v Pan troglodytes	0.118475
Gorilla gorilla v Pan troglodytes	0.109547
Gorilla gorilla v Pan troglodytes	0.130616
Gorilla gorilla v Pan troglodytes	0.107252
Gorilla gorilla v Pan troglodytes	0.14761
Gorilla gorilla v Pan troglodytes	0.107894
Gorilla gorilla v Pan troglodytes	0.170693
Gorilla gorilla v Pan troglodytes	0.128619
Gorilla gorilla v Pan troglodytes	0.146831
Gorilla gorilla v Pan troglodytes	0.109116
Gorilla gorilla v Pan troglodytes	0.13291
Gorilla gorilla v Pan troglodytes	0.0868846
Gorilla gorilla v Pan troglodytes	0.127403
Gorilla gorilla v Pan troglodytes	0.126096
Gorilla gorilla v Pan troglodytes	0.142712
Gorilla gorilla v Pan troglodytes	0.112807
Gorilla gorilla v Pan troglodytes	0.128481
Gorilla gorilla v Pan troglodytes	0.114881
Gorilla gorilla v Pan troglodytes	0.145816
Gorilla gorilla v Pan troglodytes	0.146184
Gorilla gorilla v Pan troglodytes	0.122125
Gorilla gorilla v Pan troglodytes	0.109426
Gorilla gorilla v Pan troglodytes	0.120838
Pan troglodytes v Homo sapiens	0.235518
Pan troglodytes v Homo sapiens	0.194895
Pan troglodytes v Homo sapiens	0.199087
Pan troglodytes v Homo sapiens	0.235455
Pan troglodytes v Homo sapiens	0.197311
Pan troglodytes v Homo sapiens	0.205618
Pan troglodytes v Homo sapiens	0.221517
Pan troglodytes v Homo sapiens	0.245793
Pan troglodytes v Homo sapiens	0.207339
Pan troglodytes v Homo sapiens	0.215415
Pan troglodytes v Homo sapiens	0.195846
Pan troglodytes v Homo sapiens	0.234713
Pan troglodytes v Homo sapiens	0.20147
Pan troglodytes v Homo sapiens	0.159952
Pan troglodytes v Homo sapiens	0.165556
Pan troglodytes v Homo sapiens	0.193354
Pan troglodytes v Homo sapiens	0.16466
Pan troglodytes v Homo sapiens	0.174503
Pan troglodytes v Homo sapiens	0.18162
Pan troglodytes v Homo sapiens	0.199647
Pan troglodytes v Homo sapiens	0.173876
Pan troglodytes v Homo sapiens	0.191868
Pan troglodytes v Homo sapiens	0.175139
Pan troglodytes v Homo sapiens	0.201398
Pan troglodytes v Homo sapiens	0.294305
Pan troglodytes v Homo sapiens	0.242772
Pan troglodytes v Homo sapiens	0.24842
Pan troglodytes v Homo sapiens	0.287757
Pan troglodytes v Homo sapiens	0.252268
Pan troglodytes v Homo sapiens	0.26008
Pan troglodytes v Homo sapiens	0.274919
Pan troglodytes v Homo sapiens	0.294415
Pan troglodytes v Homo sapiens	0.266116
Pan troglodytes v Homo sapiens	0.272555
Pan troglodytes v Homo sapiens	0.256731
Pan troglodytes v Homo sapiens	0.292112
Pan troglodytes v Homo sapiens	0.25206
Pan troglodytes v Homo sapiens	0.212462
Pan troglodytes v Homo sapiens	0.208645
Pan troglodytes v Homo sapiens	0.248397
Pan troglodytes v Homo sapiens	0.214637
Pan troglodytes v Homo sapiens	0.217624
Pan troglodytes v Homo sapiens	0.224139
Pan troglodytes v Homo sapiens	0.261224
Pan troglodytes v Homo sapiens	0.220743
Pan troglodytes v Homo sapiens	0.230163
Pan troglodytes v Homo sapiens	0.204401
Pan troglodytes v Homo sapiens	0.24421
Pan troglodytes v Homo sapiens	0.22335
Pan troglodytes v Homo sapiens	0.180772
Pan troglodytes v Homo sapiens	0.183183
Pan troglodytes v Homo sapiens	0.215877
Pan troglodytes v Homo sapiens	0.178266
Pan troglodytes v Homo sapiens	0.183745
Pan troglodytes v Homo sapiens	0.205353
Pan troglodytes v Homo sapiens	0.220645
Pan troglodytes v Homo sapiens	0.197019
Pan troglodytes v Homo sapiens	0.202487
Pan troglodytes v Homo sapiens	0.199091
Pan troglodytes v Homo sapiens	0.213512
Pan troglodytes v Homo sapiens	0.241264
Pan troglodytes v Homo sapiens	0.184857
Pan troglodytes v Homo sapiens	0.198971
Pan troglodytes v Homo sapiens	0.240509
Pan troglodytes v Homo sapiens	0.194186
Pan troglodytes v Homo sapiens	0.208607
Pan troglodytes v Homo sapiens	0.23416
Pan troglodytes v Homo sapiens	0.241757
Pan troglodytes v Homo sapiens	0.217789
Pan troglodytes v Homo sapiens	0.224446
Pan troglodytes v Homo sapiens	0.20747
Pan troglodytes v Homo sapiens	0.245389
Pan troglodytes v Homo sapiens	0.243716
Pan troglodytes v Homo sapiens	0.184421
Pan troglodytes v Homo sapiens	0.207843
Pan troglodytes v Homo sapiens	0.248202
Pan troglodytes v Homo sapiens	0.200237
Pan troglodytes v Homo sapiens	0.211258
Pan troglodytes v Homo sapiens	0.232843
Pan troglodytes v Homo sapiens	0.247638
Pan troglodytes v Homo sapiens	0.222532
Pan troglodytes v Homo sapiens	0.233412
Pan troglodytes v Homo sapiens	0.215745
Pan troglodytes v Homo sapiens	0.25107
Pan troglodytes v Homo sapiens	0.193888
Pan troglodytes v Homo sapiens	0.142843
Pan troglodytes v Homo sapiens	0.156217
Pan troglodytes v Homo sapiens	0.191677
Pan troglodytes v Homo sapiens	0.155458
Pan troglodytes v Homo sapiens	0.168406
Pan troglodytes v Homo sapiens	0.19144
Pan troglodytes v Homo sapiens	0.191441
Pan troglodytes v Homo sapiens	0.178132
Pan troglodytes v Homo sapiens	0.180654
Pan troglodytes v Homo sapiens	0.172072
Pan troglodytes v Homo sapiens	0.198691
Pan troglodytes v Homo sapiens	0.199192
Pan troglodytes v Homo sapiens	0.155044
Pan troglodytes v Homo sapiens	0.164528
Pan troglodytes v Homo sapiens	0.202192
Pan troglodytes v Homo sapiens	0.160044
Pan troglodytes v Homo sapiens	0.177155
Pan troglodytes v Homo sapiens	0.202332
Pan troglodytes v Homo sapiens	0.204084
Pan troglodytes v Homo sapiens	0.184017
Pan troglodytes v Homo sapiens	0.185168
Pan troglodytes v Homo sapiens	0.171867
Pan troglodytes v Homo sapiens	0.211729
Pan troglodytes v Homo sapiens	0.280301
Pan troglodytes v Homo sapiens	0.22399
Pan troglodytes v Homo sapiens	0.234551
Pan troglodytes v Homo sapiens	0.276777
Pan troglodytes v Homo sapiens	0.233696
Pan troglodytes v Homo sapiens	0.244815
Pan troglodytes v Homo sapiens	0.270506
Pan troglodytes v Homo sapiens	0.281096
Pan troglodytes v Homo sapiens	0.260535
Pan troglodytes v Homo sapiens	0.260476
Pan troglodytes v Homo sapiens	0.241511
Pan troglodytes v Homo sapiens	0.28289
Pan troglodytes v Homo sapiens	0.179241
Pan troglodytes v Homo sapiens	0.126181
Pan troglodytes v Homo sapiens	0.151042
Pan troglodytes v Homo sapiens	0.186483
Pan troglodytes v Homo sapiens	0.135189
Pan troglodytes v Homo sapiens	0.152194
Pan troglodytes v Homo sapiens	0.179919
Pan troglodytes v Homo sapiens	0.183152
Pan troglodytes v Homo sapiens	0.165945
Pan troglodytes v Homo sapiens	0.170389
Pan troglodytes v Homo sapiens	0.163878
Pan troglodytes v Homo sapiens	0.192019
Pan troglodytes v Homo sapiens	0.227767
Pan troglodytes v Homo sapiens	0.171947
Pan troglodytes v Homo sapiens	0.193901
Pan troglodytes v Homo sapiens	0.232611
Pan troglodytes v Homo sapiens	0.179946
Pan troglodytes v Homo sapiens	0.193401
Pan troglodytes v Homo sapiens	0.22833
Pan troglodytes v Homo sapiens	0.228274
Pan troglodytes v Homo sapiens	0.213405
Pan troglodytes v Homo sapiens	0.215839
Pan troglodytes v Homo sapiens	0.21134
Pan troglodytes v Homo sapiens	0.236009
Pan troglodytes v Homo sapiens	0.275713
Pan troglodytes v Homo sapiens	0.229463
Pan troglodytes v Homo sapiens	0.226603
Pan troglodytes v Homo sapiens	0.267375
Pan troglodytes v Homo sapiens	0.232335
Pan troglodytes v Homo sapiens	0.235325
Pan troglodytes v Homo sapiens	0.256676
Pan troglodytes v Homo sapiens	0.272793
Pan troglodytes v Homo sapiens	0.249549
Pan troglodytes v Homo sapiens	0.2453
Pan troglodytes v Homo sapiens	0.23348
Pan troglodytes v Homo sapiens	0.267339
Pan troglodytes v Homo sapiens	0.214457
Pan troglodytes v Homo sapiens	0.167097
Pan troglodytes v Homo sapiens	0.179929
Pan troglodytes v Homo sapiens	0.214075
Pan troglodytes v Homo sapiens	0.172873
Pan troglodytes v Homo sapiens	0.186094
Pan troglodytes v Homo sapiens	0.204414
Pan troglodytes v Homo sapiens	0.21862
Pan troglodytes v Homo sapiens	0.190127
Pan troglodytes v Homo sapiens	0.201948
Pan troglodytes v Homo sapiens	0.19077
Pan troglodytes v Homo sapiens	0.217479
Pan troglodytes v Homo sapiens	0.252232
Pan troglodytes v Homo sapiens	0.208501
Pan troglodytes v Homo sapiens	0.201266
Pan troglodytes v Homo sapiens	0.24474
Pan troglodytes v Homo sapiens	0.216138
Pan troglodytes v Homo sapiens	0.212034
Pan troglodytes v Homo sapiens	0.224773
Pan troglodytes v Homo sapiens	0.24947
Pan troglodytes v Homo sapiens	0.216296
Pan troglodytes v Homo sapiens	0.222077
Pan troglodytes v Homo sapiens	0.209057
Pan troglodytes v Homo sapiens	0.237825
OH 16 v AL 666-1	0.143121
OH 16 v KNM-ER 1590	0.0949361
OH 16 v KNM-ER 1813	0.160574
OH 16 v OH13	0.11631
OH 16 v OH24	0.110345
OH 16 v OH39	0.144474

## Sheet: Figure 4d
Figure 4D: Enamel-dentine junction shape variation in maxillary fourth premolars - Frequency plot of dentine body height difference between all possible pairs of individuals within and between groups
COLUMN	DESCRIPTION
Group	Taxonomic group to which the two individuals belong
Proc_dist	Procrustes distance between two individuals
Group	Proc_dist
Gorilla gorilla v Gorilla gorilla	0.000121662
Gorilla gorilla v Gorilla gorilla	0.000557696
Gorilla gorilla v Gorilla gorilla	0.000524317
Gorilla gorilla v Gorilla gorilla	0.00804508
Gorilla gorilla v Gorilla gorilla	0.0130448
Gorilla gorilla v Gorilla gorilla	0.00125864
Gorilla gorilla v Gorilla gorilla	0.00517454
Gorilla gorilla v Gorilla gorilla	0.00180711
Gorilla gorilla v Gorilla gorilla	0.0080453
Gorilla gorilla v Gorilla gorilla	1.6043e-05
Gorilla gorilla v Gorilla gorilla	0.00246675
Gorilla gorilla v Gorilla gorilla	0.000679358
Gorilla gorilla v Gorilla gorilla	0.000645979
Gorilla gorilla v Gorilla gorilla	0.00816674
Gorilla gorilla v Gorilla gorilla	0.0129232
Gorilla gorilla v Gorilla gorilla	0.00113698
Gorilla gorilla v Gorilla gorilla	0.00505288
Gorilla gorilla v Gorilla gorilla	0.00192877
Gorilla gorilla v Gorilla gorilla	0.00792364
Gorilla gorilla v Gorilla gorilla	0.000137705
Gorilla gorilla v Gorilla gorilla	0.00234509
Gorilla gorilla v Gorilla gorilla	3.33785e-05
Gorilla gorilla v Gorilla gorilla	0.00748738
Gorilla gorilla v Gorilla gorilla	0.0136025
Gorilla gorilla v Gorilla gorilla	0.00181634
Gorilla gorilla v Gorilla gorilla	0.00573223
Gorilla gorilla v Gorilla gorilla	0.00124941
Gorilla gorilla v Gorilla gorilla	0.008603
Gorilla gorilla v Gorilla gorilla	0.000541653
Gorilla gorilla v Gorilla gorilla	0.00302445
Gorilla gorilla v Gorilla gorilla	0.00752076
Gorilla gorilla v Gorilla gorilla	0.0135691
Gorilla gorilla v Gorilla gorilla	0.00178296
Gorilla gorilla v Gorilla gorilla	0.00569885
Gorilla gorilla v Gorilla gorilla	0.00128279
Gorilla gorilla v Gorilla gorilla	0.00856962
Gorilla gorilla v Gorilla gorilla	0.000508274
Gorilla gorilla v Gorilla gorilla	0.00299107
Gorilla gorilla v Gorilla gorilla	0.0210899
Gorilla gorilla v Gorilla gorilla	0.00930372
Gorilla gorilla v Gorilla gorilla	0.0132196
Gorilla gorilla v Gorilla gorilla	0.00623797
Gorilla gorilla v Gorilla gorilla	0.0160904
Gorilla gorilla v Gorilla gorilla	0.00802903
Gorilla gorilla v Gorilla gorilla	0.0105118
Gorilla gorilla v Gorilla gorilla	0.0117862
Gorilla gorilla v Gorilla gorilla	0.00787029
Gorilla gorilla v Gorilla gorilla	0.0148519
Gorilla gorilla v Gorilla gorilla	0.00499953
Gorilla gorilla v Gorilla gorilla	0.0130609
Gorilla gorilla v Gorilla gorilla	0.0105781
Gorilla gorilla v Gorilla gorilla	0.0039159
Gorilla gorilla v Gorilla gorilla	0.00306575
Gorilla gorilla v Gorilla gorilla	0.00678666
Gorilla gorilla v Gorilla gorilla	0.00127468
Gorilla gorilla v Gorilla gorilla	0.00120811
Gorilla gorilla v Gorilla gorilla	0.00698165
Gorilla gorilla v Gorilla gorilla	0.00287077
Gorilla gorilla v Gorilla gorilla	0.00519058
Gorilla gorilla v Gorilla gorilla	0.00270778
Gorilla gorilla v Gorilla gorilla	0.00985241
Gorilla gorilla v Gorilla gorilla	0.00179107
Gorilla gorilla v Gorilla gorilla	0.00427386
Gorilla gorilla v Gorilla gorilla	0.00806135
Gorilla gorilla v Gorilla gorilla	0.00557855
Gorilla gorilla v Gorilla gorilla	0.0024828
Pan troglodytes v Pan troglodytes	0.0100632
Pan troglodytes v Pan troglodytes	0.00526877
Pan troglodytes v Pan troglodytes	0.00490631
Pan troglodytes v Pan troglodytes	0.011497
Pan troglodytes v Pan troglodytes	0.0119116
Pan troglodytes v Pan troglodytes	0.00262325
Pan troglodytes v Pan troglodytes	0.00349502
Pan troglodytes v Pan troglodytes	0.00199624
Pan troglodytes v Pan troglodytes	0.00611629
Pan troglodytes v Pan troglodytes	0.00506702
Pan troglodytes v Pan troglodytes	0.00259525
Pan troglodytes v Pan troglodytes	0.00479447
Pan troglodytes v Pan troglodytes	0.00515693
Pan troglodytes v Pan troglodytes	0.0014338
Pan troglodytes v Pan troglodytes	0.00184836
Pan troglodytes v Pan troglodytes	0.00743999
Pan troglodytes v Pan troglodytes	0.00656821
Pan troglodytes v Pan troglodytes	0.00806699
Pan troglodytes v Pan troglodytes	0.00394695
Pan troglodytes v Pan troglodytes	0.00499622
Pan troglodytes v Pan troglodytes	0.00746798
Pan troglodytes v Pan troglodytes	0.00036246
Pan troglodytes v Pan troglodytes	0.00622827
Pan troglodytes v Pan troglodytes	0.00664283
Pan troglodytes v Pan troglodytes	0.00264552
Pan troglodytes v Pan troglodytes	0.00177374
Pan troglodytes v Pan troglodytes	0.00327252
Pan troglodytes v Pan troglodytes	0.000847518
Pan troglodytes v Pan troglodytes	0.000201751
Pan troglodytes v Pan troglodytes	0.00267352
Pan troglodytes v Pan troglodytes	0.00659073
Pan troglodytes v Pan troglodytes	0.00700529
Pan troglodytes v Pan troglodytes	0.00228306
Pan troglodytes v Pan troglodytes	0.00141128
Pan troglodytes v Pan troglodytes	0.00291006
Pan troglodytes v Pan troglodytes	0.00120998
Pan troglodytes v Pan troglodytes	0.000160709
Pan troglodytes v Pan troglodytes	0.00231105
Pan troglodytes v Pan troglodytes	0.000414558
Pan troglodytes v Pan troglodytes	0.00887379
Pan troglodytes v Pan troglodytes	0.00800202
Pan troglodytes v Pan troglodytes	0.00950079
Pan troglodytes v Pan troglodytes	0.00538075
Pan troglodytes v Pan troglodytes	0.00643002
Pan troglodytes v Pan troglodytes	0.00890179
Pan troglodytes v Pan troglodytes	0.00928835
Pan troglodytes v Pan troglodytes	0.00841657
Pan troglodytes v Pan troglodytes	0.00991535
Pan troglodytes v Pan troglodytes	0.00579531
Pan troglodytes v Pan troglodytes	0.00684458
Pan troglodytes v Pan troglodytes	0.00931634
Pan troglodytes v Pan troglodytes	0.000871777
Pan troglodytes v Pan troglodytes	0.000627001
Pan troglodytes v Pan troglodytes	0.00349304
Pan troglodytes v Pan troglodytes	0.00244377
Pan troglodytes v Pan troglodytes	2.79935e-05
Pan troglodytes v Pan troglodytes	0.00149878
Pan troglodytes v Pan troglodytes	0.00262126
Pan troglodytes v Pan troglodytes	0.00157199
Pan troglodytes v Pan troglodytes	0.000899771
Pan troglodytes v Pan troglodytes	0.00412004
Pan troglodytes v Pan troglodytes	0.00307077
Pan troglodytes v Pan troglodytes	0.000599007
Pan troglodytes v Pan troglodytes	0.00104927
Pan troglodytes v Pan troglodytes	0.00352103
Pan troglodytes v Pan troglodytes	0.00247176
Homo sapiens v Homo sapiens	0.0112804
Homo sapiens v Homo sapiens	0.000642574
Homo sapiens v Homo sapiens	0.00512474
Homo sapiens v Homo sapiens	0.00509908
Homo sapiens v Homo sapiens	0.0103086
Homo sapiens v Homo sapiens	0.00465976
Homo sapiens v Homo sapiens	0.0136102
Homo sapiens v Homo sapiens	0.013044
Homo sapiens v Homo sapiens	0.000419891
Homo sapiens v Homo sapiens	0.0120331
Homo sapiens v Homo sapiens	0.00886637
Homo sapiens v Homo sapiens	0.00617616
Homo sapiens v Homo sapiens	0.00859138
Homo sapiens v Homo sapiens	0.00567298
Homo sapiens v Homo sapiens	0.011923
Homo sapiens v Homo sapiens	0.00615565
Homo sapiens v Homo sapiens	0.00618131
Homo sapiens v Homo sapiens	0.000971817
Homo sapiens v Homo sapiens	0.00662063
Homo sapiens v Homo sapiens	0.00232977
Homo sapiens v Homo sapiens	0.0017636
Homo sapiens v Homo sapiens	0.0117003
Homo sapiens v Homo sapiens	0.000752681
Homo sapiens v Homo sapiens	0.00241402
Homo sapiens v Homo sapiens	0.0174566
Homo sapiens v Homo sapiens	0.00268901
Homo sapiens v Homo sapiens	0.00560741
Homo sapiens v Homo sapiens	0.00576731
Homo sapiens v Homo sapiens	0.00574165
Homo sapiens v Homo sapiens	0.0109511
Homo sapiens v Homo sapiens	0.00530233
Homo sapiens v Homo sapiens	0.0142527
Homo sapiens v Homo sapiens	0.0136866
Homo sapiens v Homo sapiens	0.000222683
Homo sapiens v Homo sapiens	0.0126756
Homo sapiens v Homo sapiens	0.00950895
Homo sapiens v Homo sapiens	0.00553359
Homo sapiens v Homo sapiens	0.00923395
Homo sapiens v Homo sapiens	0.00631555
Homo sapiens v Homo sapiens	2.56584e-05
Homo sapiens v Homo sapiens	0.00518383
Homo sapiens v Homo sapiens	0.000464979
Homo sapiens v Homo sapiens	0.00848542
Homo sapiens v Homo sapiens	0.00791925
Homo sapiens v Homo sapiens	0.00554463
Homo sapiens v Homo sapiens	0.00690833
Homo sapiens v Homo sapiens	0.00374163
Homo sapiens v Homo sapiens	0.0113009
Homo sapiens v Homo sapiens	0.00346664
Homo sapiens v Homo sapiens	0.000548242
Homo sapiens v Homo sapiens	0.00520949
Homo sapiens v Homo sapiens	0.000439321
Homo sapiens v Homo sapiens	0.00851108
Homo sapiens v Homo sapiens	0.00794491
Homo sapiens v Homo sapiens	0.00551897
Homo sapiens v Homo sapiens	0.00693399
Homo sapiens v Homo sapiens	0.00376729
Homo sapiens v Homo sapiens	0.0112752
Homo sapiens v Homo sapiens	0.0034923
Homo sapiens v Homo sapiens	0.0005739
Homo sapiens v Homo sapiens	0.00564881
Homo sapiens v Homo sapiens	0.00330159
Homo sapiens v Homo sapiens	0.00273542
Homo sapiens v Homo sapiens	0.0107285
Homo sapiens v Homo sapiens	0.0017245
Homo sapiens v Homo sapiens	0.0014422
Homo sapiens v Homo sapiens	0.0164847
Homo sapiens v Homo sapiens	0.00171719
Homo sapiens v Homo sapiens	0.00463559
Homo sapiens v Homo sapiens	0.0089504
Homo sapiens v Homo sapiens	0.00838423
Homo sapiens v Homo sapiens	0.00507965
Homo sapiens v Homo sapiens	0.00737331
Homo sapiens v Homo sapiens	0.00420661
Homo sapiens v Homo sapiens	0.0108359
Homo sapiens v Homo sapiens	0.00393162
Homo sapiens v Homo sapiens	0.00101322
Homo sapiens v Homo sapiens	0.000566173
Homo sapiens v Homo sapiens	0.0140301
Homo sapiens v Homo sapiens	0.00157709
Homo sapiens v Homo sapiens	0.00474379
Homo sapiens v Homo sapiens	0.0197863
Homo sapiens v Homo sapiens	0.00501878
Homo sapiens v Homo sapiens	0.00793718
Homo sapiens v Homo sapiens	0.0134639
Homo sapiens v Homo sapiens	0.00101092
Homo sapiens v Homo sapiens	0.00417762
Homo sapiens v Homo sapiens	0.0192201
Homo sapiens v Homo sapiens	0.00445261
Homo sapiens v Homo sapiens	0.00737101
Homo sapiens v Homo sapiens	0.012453
Homo sapiens v Homo sapiens	0.00928626
Homo sapiens v Homo sapiens	0.00575627
Homo sapiens v Homo sapiens	0.00901127
Homo sapiens v Homo sapiens	0.00609287
Homo sapiens v Homo sapiens	0.0031667
Homo sapiens v Homo sapiens	0.0182092
Homo sapiens v Homo sapiens	0.00344169
Homo sapiens v Homo sapiens	0.00636009
Homo sapiens v Homo sapiens	0.0150425
Homo sapiens v Homo sapiens	0.000274993
Homo sapiens v Homo sapiens	0.00319339
Homo sapiens v Homo sapiens	0.0147675
Homo sapiens v Homo sapiens	0.0118491
Homo sapiens v Homo sapiens	0.0029184
Gorilla Gorilla v Pan troglodytes	0.00923754
Gorilla Gorilla v Pan troglodytes	0.00935921
Gorilla Gorilla v Pan troglodytes	0.00867985
Gorilla Gorilla v Pan troglodytes	0.00871323
Gorilla Gorilla v Pan troglodytes	0.00119247
Gorilla Gorilla v Pan troglodytes	0.0222824
Gorilla Gorilla v Pan troglodytes	0.0104962
Gorilla Gorilla v Pan troglodytes	0.0144121
Gorilla Gorilla v Pan troglodytes	0.00743044
Gorilla Gorilla v Pan troglodytes	0.0172828
Gorilla Gorilla v Pan troglodytes	0.0092215
Gorilla Gorilla v Pan troglodytes	0.0117043
Gorilla Gorilla v Pan troglodytes	0.0193008
Gorilla Gorilla v Pan troglodytes	0.0194224
Gorilla Gorilla v Pan troglodytes	0.0187431
Gorilla Gorilla v Pan troglodytes	0.0187765
Gorilla Gorilla v Pan troglodytes	0.0112557
Gorilla Gorilla v Pan troglodytes	0.0323456
Gorilla Gorilla v Pan troglodytes	0.0205594
Gorilla Gorilla v Pan troglodytes	0.0244753
Gorilla Gorilla v Pan troglodytes	0.0174937
Gorilla Gorilla v Pan troglodytes	0.0273461
Gorilla Gorilla v Pan troglodytes	0.0192847
Gorilla Gorilla v Pan troglodytes	0.0217675
Gorilla Gorilla v Pan troglodytes	0.0145063
Gorilla Gorilla v Pan troglodytes	0.014628
Gorilla Gorilla v Pan troglodytes	0.0139486
Gorilla Gorilla v Pan troglodytes	0.013982
Gorilla Gorilla v Pan troglodytes	0.00646124
Gorilla Gorilla v Pan troglodytes	0.0275511
Gorilla Gorilla v Pan troglodytes	0.015765
Gorilla Gorilla v Pan troglodytes	0.0196808
Gorilla Gorilla v Pan troglodytes	0.0126992
Gorilla Gorilla v Pan troglodytes	0.0225516
Gorilla Gorilla v Pan troglodytes	0.0144903
Gorilla Gorilla v Pan troglodytes	0.0169731
Gorilla Gorilla v Pan troglodytes	0.0141439
Gorilla Gorilla v Pan troglodytes	0.0142655
Gorilla Gorilla v Pan troglodytes	0.0135862
Gorilla Gorilla v Pan troglodytes	0.0136195
Gorilla Gorilla v Pan troglodytes	0.00609878
Gorilla Gorilla v Pan troglodytes	0.0271887
Gorilla Gorilla v Pan troglodytes	0.0154025
Gorilla Gorilla v Pan troglodytes	0.0193184
Gorilla Gorilla v Pan troglodytes	0.0123367
Gorilla Gorilla v Pan troglodytes	0.0221892
Gorilla Gorilla v Pan troglodytes	0.0141278
Gorilla Gorilla v Pan troglodytes	0.0166106
Gorilla Gorilla v Pan troglodytes	0.0207346
Gorilla Gorilla v Pan troglodytes	0.0208562
Gorilla Gorilla v Pan troglodytes	0.0201769
Gorilla Gorilla v Pan troglodytes	0.0202103
Gorilla Gorilla v Pan troglodytes	0.0126895
Gorilla Gorilla v Pan troglodytes	0.0337794
Gorilla Gorilla v Pan troglodytes	0.0219932
Gorilla Gorilla v Pan troglodytes	0.0259091
Gorilla Gorilla v Pan troglodytes	0.0189275
Gorilla Gorilla v Pan troglodytes	0.0287799
Gorilla Gorilla v Pan troglodytes	0.0207185
Gorilla Gorilla v Pan troglodytes	0.0232013
Gorilla Gorilla v Pan troglodytes	0.0211491
Gorilla Gorilla v Pan troglodytes	0.0212708
Gorilla Gorilla v Pan troglodytes	0.0205914
Gorilla Gorilla v Pan troglodytes	0.0206248
Gorilla Gorilla v Pan troglodytes	0.0131041
Gorilla Gorilla v Pan troglodytes	0.034194
Gorilla Gorilla v Pan troglodytes	0.0224078
Gorilla Gorilla v Pan troglodytes	0.0263237
Gorilla Gorilla v Pan troglodytes	0.019342
Gorilla Gorilla v Pan troglodytes	0.0291944
Gorilla Gorilla v Pan troglodytes	0.0211331
Gorilla Gorilla v Pan troglodytes	0.0236159
Gorilla Gorilla v Pan troglodytes	0.0118608
Gorilla Gorilla v Pan troglodytes	0.0119825
Gorilla Gorilla v Pan troglodytes	0.0113031
Gorilla Gorilla v Pan troglodytes	0.0113365
Gorilla Gorilla v Pan troglodytes	0.00381571
Gorilla Gorilla v Pan troglodytes	0.0249056
Gorilla Gorilla v Pan troglodytes	0.0131194
Gorilla Gorilla v Pan troglodytes	0.0170353
Gorilla Gorilla v Pan troglodytes	0.0100537
Gorilla Gorilla v Pan troglodytes	0.0199061
Gorilla Gorilla v Pan troglodytes	0.0118447
Gorilla Gorilla v Pan troglodytes	0.0143275
Gorilla Gorilla v Pan troglodytes	0.0127326
Gorilla Gorilla v Pan troglodytes	0.0128542
Gorilla Gorilla v Pan troglodytes	0.0121749
Gorilla Gorilla v Pan troglodytes	0.0122083
Gorilla Gorilla v Pan troglodytes	0.00468749
Gorilla Gorilla v Pan troglodytes	0.0257774
Gorilla Gorilla v Pan troglodytes	0.0139912
Gorilla Gorilla v Pan troglodytes	0.0179071
Gorilla Gorilla v Pan troglodytes	0.0109255
Gorilla Gorilla v Pan troglodytes	0.0207779
Gorilla Gorilla v Pan troglodytes	0.0127165
Gorilla Gorilla v Pan troglodytes	0.0151993
Gorilla Gorilla v Pan troglodytes	0.0112338
Gorilla Gorilla v Pan troglodytes	0.0113555
Gorilla Gorilla v Pan troglodytes	0.0106761
Gorilla Gorilla v Pan troglodytes	0.0107095
Gorilla Gorilla v Pan troglodytes	0.00318871
Gorilla Gorilla v Pan troglodytes	0.0242786
Gorilla Gorilla v Pan troglodytes	0.0124924
Gorilla Gorilla v Pan troglodytes	0.0164083
Gorilla Gorilla v Pan troglodytes	0.00942668
Gorilla Gorilla v Pan troglodytes	0.0192791
Gorilla Gorilla v Pan troglodytes	0.0112177
Gorilla Gorilla v Pan troglodytes	0.0137005
Gorilla Gorilla v Pan troglodytes	0.0153538
Gorilla Gorilla v Pan troglodytes	0.0154755
Gorilla Gorilla v Pan troglodytes	0.0147961
Gorilla Gorilla v Pan troglodytes	0.0148295
Gorilla Gorilla v Pan troglodytes	0.00730875
Gorilla Gorilla v Pan troglodytes	0.0283987
Gorilla Gorilla v Pan troglodytes	0.0166125
Gorilla Gorilla v Pan troglodytes	0.0205284
Gorilla Gorilla v Pan troglodytes	0.0135467
Gorilla Gorilla v Pan troglodytes	0.0233991
Gorilla Gorilla v Pan troglodytes	0.0153378
Gorilla Gorilla v Pan troglodytes	0.0178206
Gorilla Gorilla v Pan troglodytes	0.0143046
Gorilla Gorilla v Pan troglodytes	0.0144262
Gorilla Gorilla v Pan troglodytes	0.0137469
Gorilla Gorilla v Pan troglodytes	0.0137802
Gorilla Gorilla v Pan troglodytes	0.00625948
Gorilla Gorilla v Pan troglodytes	0.0273494
Gorilla Gorilla v Pan troglodytes	0.0155632
Gorilla Gorilla v Pan troglodytes	0.0194791
Gorilla Gorilla v Pan troglodytes	0.0124975
Gorilla Gorilla v Pan troglodytes	0.0223499
Gorilla Gorilla v Pan troglodytes	0.0142885
Gorilla Gorilla v Pan troglodytes	0.0167713
Gorilla Gorilla v Pan troglodytes	0.0118328
Gorilla Gorilla v Pan troglodytes	0.0119545
Gorilla Gorilla v Pan troglodytes	0.0112751
Gorilla Gorilla v Pan troglodytes	0.0113085
Gorilla Gorilla v Pan troglodytes	0.00378772
Gorilla Gorilla v Pan troglodytes	0.0248776
Gorilla Gorilla v Pan troglodytes	0.0130914
Gorilla Gorilla v Pan troglodytes	0.0170073
Gorilla Gorilla v Pan troglodytes	0.0100257
Gorilla Gorilla v Pan troglodytes	0.0198781
Gorilla Gorilla v Pan troglodytes	0.0118168
Gorilla Gorilla v Pan troglodytes	0.0142996
Pan troglodytes v Homo sapiens	0.0346321
Pan troglodytes v Homo sapiens	0.0245689
Pan troglodytes v Homo sapiens	0.0293633
Pan troglodytes v Homo sapiens	0.0297258
Pan troglodytes v Homo sapiens	0.0231351
Pan troglodytes v Homo sapiens	0.0227205
Pan troglodytes v Homo sapiens	0.0320089
Pan troglodytes v Homo sapiens	0.0311371
Pan troglodytes v Homo sapiens	0.0326359
Pan troglodytes v Homo sapiens	0.0285158
Pan troglodytes v Homo sapiens	0.0295651
Pan troglodytes v Homo sapiens	0.0320369
Pan troglodytes v Homo sapiens	0.0233517
Pan troglodytes v Homo sapiens	0.0132885
Pan troglodytes v Homo sapiens	0.018083
Pan troglodytes v Homo sapiens	0.0184454
Pan troglodytes v Homo sapiens	0.0118547
Pan troglodytes v Homo sapiens	0.0114401
Pan troglodytes v Homo sapiens	0.0207285
Pan troglodytes v Homo sapiens	0.0198567
Pan troglodytes v Homo sapiens	0.0213555
Pan troglodytes v Homo sapiens	0.0172354
Pan troglodytes v Homo sapiens	0.0182847
Pan troglodytes v Homo sapiens	0.0207565
Pan troglodytes v Homo sapiens	0.0352747
Pan troglodytes v Homo sapiens	0.0252114
Pan troglodytes v Homo sapiens	0.0300059
Pan troglodytes v Homo sapiens	0.0303684
Pan troglodytes v Homo sapiens	0.0237776
Pan troglodytes v Homo sapiens	0.0233631
Pan troglodytes v Homo sapiens	0.0326514
Pan troglodytes v Homo sapiens	0.0317797
Pan troglodytes v Homo sapiens	0.0332784
Pan troglodytes v Homo sapiens	0.0291584
Pan troglodytes v Homo sapiens	0.0302077
Pan troglodytes v Homo sapiens	0.0326794
Pan troglodytes v Homo sapiens	0.0295074
Pan troglodytes v Homo sapiens	0.0194441
Pan troglodytes v Homo sapiens	0.0242386
Pan troglodytes v Homo sapiens	0.0246011
Pan troglodytes v Homo sapiens	0.0180103
Pan troglodytes v Homo sapiens	0.0175958
Pan troglodytes v Homo sapiens	0.0268841
Pan troglodytes v Homo sapiens	0.0260124
Pan troglodytes v Homo sapiens	0.0275111
Pan troglodytes v Homo sapiens	0.0233911
Pan troglodytes v Homo sapiens	0.0244404
Pan troglodytes v Homo sapiens	0.0269121
Pan troglodytes v Homo sapiens	0.029533
Pan troglodytes v Homo sapiens	0.0194698
Pan troglodytes v Homo sapiens	0.0242643
Pan troglodytes v Homo sapiens	0.0246267
Pan troglodytes v Homo sapiens	0.018036
Pan troglodytes v Homo sapiens	0.0176214
Pan troglodytes v Homo sapiens	0.0269098
Pan troglodytes v Homo sapiens	0.026038
Pan troglodytes v Homo sapiens	0.0275368
Pan troglodytes v Homo sapiens	0.0234167
Pan troglodytes v Homo sapiens	0.024466
Pan troglodytes v Homo sapiens	0.0269378
Pan troglodytes v Homo sapiens	0.0243235
Pan troglodytes v Homo sapiens	0.0142603
Pan troglodytes v Homo sapiens	0.0190548
Pan troglodytes v Homo sapiens	0.0194172
Pan troglodytes v Homo sapiens	0.0128265
Pan troglodytes v Homo sapiens	0.0124119
Pan troglodytes v Homo sapiens	0.0217003
Pan troglodytes v Homo sapiens	0.0208285
Pan troglodytes v Homo sapiens	0.0223273
Pan troglodytes v Homo sapiens	0.0182073
Pan troglodytes v Homo sapiens	0.0192565
Pan troglodytes v Homo sapiens	0.0217283
Pan troglodytes v Homo sapiens	0.0299724
Pan troglodytes v Homo sapiens	0.0199091
Pan troglodytes v Homo sapiens	0.0247036
Pan troglodytes v Homo sapiens	0.025066
Pan troglodytes v Homo sapiens	0.0184753
Pan troglodytes v Homo sapiens	0.0180608
Pan troglodytes v Homo sapiens	0.0273491
Pan troglodytes v Homo sapiens	0.0264773
Pan troglodytes v Homo sapiens	0.0279761
Pan troglodytes v Homo sapiens	0.0238561
Pan troglodytes v Homo sapiens	0.0249053
Pan troglodytes v Homo sapiens	0.0273771
Pan troglodytes v Homo sapiens	0.021022
Pan troglodytes v Homo sapiens	0.0109587
Pan troglodytes v Homo sapiens	0.0157532
Pan troglodytes v Homo sapiens	0.0161156
Pan troglodytes v Homo sapiens	0.00952491
Pan troglodytes v Homo sapiens	0.00911035
Pan troglodytes v Homo sapiens	0.0183987
Pan troglodytes v Homo sapiens	0.0175269
Pan troglodytes v Homo sapiens	0.0190257
Pan troglodytes v Homo sapiens	0.0149057
Pan troglodytes v Homo sapiens	0.0159549
Pan troglodytes v Homo sapiens	0.0184267
Pan troglodytes v Homo sapiens	0.0215881
Pan troglodytes v Homo sapiens	0.0115249
Pan troglodytes v Homo sapiens	0.0163194
Pan troglodytes v Homo sapiens	0.0166818
Pan troglodytes v Homo sapiens	0.0100911
Pan troglodytes v Homo sapiens	0.00967653
Pan troglodytes v Homo sapiens	0.0189649
Pan troglodytes v Homo sapiens	0.0180931
Pan troglodytes v Homo sapiens	0.0195919
Pan troglodytes v Homo sapiens	0.0154718
Pan troglodytes v Homo sapiens	0.0165211
Pan troglodytes v Homo sapiens	0.0189929
Pan troglodytes v Homo sapiens	0.035052
Pan troglodytes v Homo sapiens	0.0249888
Pan troglodytes v Homo sapiens	0.0297832
Pan troglodytes v Homo sapiens	0.0301457
Pan troglodytes v Homo sapiens	0.023555
Pan troglodytes v Homo sapiens	0.0231404
Pan troglodytes v Homo sapiens	0.0324288
Pan troglodytes v Homo sapiens	0.031557
Pan troglodytes v Homo sapiens	0.0330558
Pan troglodytes v Homo sapiens	0.0289357
Pan troglodytes v Homo sapiens	0.029985
Pan troglodytes v Homo sapiens	0.0324568
Pan troglodytes v Homo sapiens	0.022599
Pan troglodytes v Homo sapiens	0.0125358
Pan troglodytes v Homo sapiens	0.0173303
Pan troglodytes v Homo sapiens	0.0176927
Pan troglodytes v Homo sapiens	0.011102
Pan troglodytes v Homo sapiens	0.0106874
Pan troglodytes v Homo sapiens	0.0199758
Pan troglodytes v Homo sapiens	0.019104
Pan troglodytes v Homo sapiens	0.0206028
Pan troglodytes v Homo sapiens	0.0164828
Pan troglodytes v Homo sapiens	0.017532
Pan troglodytes v Homo sapiens	0.0200038
Pan troglodytes v Homo sapiens	0.0257657
Pan troglodytes v Homo sapiens	0.0157025
Pan troglodytes v Homo sapiens	0.020497
Pan troglodytes v Homo sapiens	0.0208594
Pan troglodytes v Homo sapiens	0.0142687
Pan troglodytes v Homo sapiens	0.0138541
Pan troglodytes v Homo sapiens	0.0231425
Pan troglodytes v Homo sapiens	0.0222707
Pan troglodytes v Homo sapiens	0.0237695
Pan troglodytes v Homo sapiens	0.0196495
Pan troglodytes v Homo sapiens	0.0206987
Pan troglodytes v Homo sapiens	0.0231705
Pan troglodytes v Homo sapiens	0.0408083
Pan troglodytes v Homo sapiens	0.030745
Pan troglodytes v Homo sapiens	0.0355395
Pan troglodytes v Homo sapiens	0.035902
Pan troglodytes v Homo sapiens	0.0293112
Pan troglodytes v Homo sapiens	0.0288967
Pan troglodytes v Homo sapiens	0.038185
Pan troglodytes v Homo sapiens	0.0373132
Pan troglodytes v Homo sapiens	0.038812
Pan troglodytes v Homo sapiens	0.034692
Pan troglodytes v Homo sapiens	0.0357413
Pan troglodytes v Homo sapiens	0.038213
Pan troglodytes v Homo sapiens	0.0260407
Pan troglodytes v Homo sapiens	0.0159775
Pan troglodytes v Homo sapiens	0.020772
Pan troglodytes v Homo sapiens	0.0211344
Pan troglodytes v Homo sapiens	0.0145437
Pan troglodytes v Homo sapiens	0.0141291
Pan troglodytes v Homo sapiens	0.0234175
Pan troglodytes v Homo sapiens	0.0225457
Pan troglodytes v Homo sapiens	0.0240445
Pan troglodytes v Homo sapiens	0.0199244
Pan troglodytes v Homo sapiens	0.0209737
Pan troglodytes v Homo sapiens	0.0234455
Pan troglodytes v Homo sapiens	0.0289591
Pan troglodytes v Homo sapiens	0.0188959
Pan troglodytes v Homo sapiens	0.0236904
Pan troglodytes v Homo sapiens	0.0240528
Pan troglodytes v Homo sapiens	0.0174621
Pan troglodytes v Homo sapiens	0.0170475
Pan troglodytes v Homo sapiens	0.0263359
Pan troglodytes v Homo sapiens	0.0254641
Pan troglodytes v Homo sapiens	0.0269629
Pan troglodytes v Homo sapiens	0.0228428
Pan troglodytes v Homo sapiens	0.0238921
Pan troglodytes v Homo sapiens	0.0263639
OH 16 v AL 666-1	0.0129598
OH 16 v KNM-ER 1590	0.00950649
OH 16 v KNM-ER 1813	0.0194317
OH 16 v OH 13	0.00834933
OH 16 v OH 24	0.0114171
OH 16 v OH 39	0.0188951

## Sheet: Figure 5a
Figure 5A: Enamel-dentine junction shape variation in maxillary first molars - Principal component analysis of UM1 EDJ shape.
COLUMN	DESCRIPTION
Accession	Accession number of tooth
Group	Taxonomic grouping
PC1	Principal component 1 score
PC2	Principal component 2 score
Accession	Group	PC1	PC2
A.L. 128-23	Australopithecus	-0.14034	0.0521807
A.L. 266-1	Australopithecus	-0.145558	-0.00209661
A.L. 333-10	Australopithecus	-0.143963	-0.00824572
A.L. 333w-60	Australopithecus	-0.15643	-0.00643445
A.L. 333w-1	Australopithecus	-0.0826916	-0.0286058
A.L. 417-1a	Australopithecus	-0.140454	-0.00281803
A.L. 655-1	Australopithecus	-0.101274	-0.0364468
Cave of Hearths	Indet	0.114709	0.046277
Combe Grenal I	Later Homo	0.0719584	0.0210386
KNM-ER 992	H. erectus	-0.100483	0.0365864
KNM-ER 1507	H. erectus	-0.0947566	-0.00303625
KNM-ER 1802	H. habilis	-0.120583	-0.0619798
KNM-ER 5431	Indet	-0.0768529	0.00244982
KRP 51	Later Homo	0.0609198	0.0248997
KRP 54	Later Homo	0.0778385	0.0868049
KRP 55	Later Homo	0.0552787	0.0769595
KRP 52	Later Homo	0.119279	0.0482684
KRP D33	Later Homo	0.127616	0.0206921
KRP D34	Later Homo	0.0972898	0.0654672
KRP D111	Later Homo	0.0985644	0.024889
KRP D114	Later Homo	0.125849	0.0256742
M 34	Later Homo	0.168348	-0.0602858
M 35	Later Homo	0.164681	-0.0123047
M 139	Later Homo	0.130951	-0.106694
OH 7	H. habilis	-0.0790603	-0.0331982
OH 13	H. habilis	-0.0790349	-0.0507147
OH 16	H. habilis	0.0214985	0.00155251
OH 22	H. erectus (separated)	-0.0523642	0.068891
Omo 75i-1255	Homo sp.	-0.124669	-0.0126568
SCLA 4A 6	Later Homo	0.0767956	0.00404224
Sts 51	Australopithecus	-0.153861	-0.006557
Sts 52b	Australopithecus	-0.144482	-0.000918981
StW 7	Australopithecus	-0.114705	-0.0246161
StW 213	Australopithecus	-0.0740817	-0.00940384
StW 404	Australopithecus	-0.140772	0.0240218
ULAC 1	Later Homo	0.127251	-0.0790591
ULAC 13	Later Homo	0.112975	-0.0548145
ULAC 58	Later Homo	0.0830622	0.0428057
ULAC 74	Later Homo	0.156644	-0.0931201
ULAC 536	Later Homo	0.0118162	-0.0181143
ULAC 790	Later Homo	0.0662754	0.0359094
ULAC 797	Later Homo	0.107044	-0.030806
ULAC 806	Later Homo	0.0897709	0.0335173

## Sheet: Figure 5c
Figure 5C: Enamel-dentine junction shape variation in maxillary first molars - Frequency plot of Procrustes distances between all possible pairs of individuals within and between groups
COLUMN	DESCRIPTION
Group	Taxonomic group to which the two individuals belong
Proc_dist	Procrustes distance between two individuals
Group	Proc_dist
Pan troglodytes v Pan troglodytes	0.110141
Pan troglodytes v Pan troglodytes	0.0968411
Pan troglodytes v Pan troglodytes	0.118694
Pan troglodytes v Pan troglodytes	0.0886703
Pan troglodytes v Pan troglodytes	0.0983612
Pan troglodytes v Pan troglodytes	0.116677
Pan troglodytes v Pan troglodytes	0.102229
Pan troglodytes v Pan troglodytes	0.0951103
Pan troglodytes v Pan troglodytes	0.113101
Pan troglodytes v Pan troglodytes	0.12252
Pan troglodytes v Pan troglodytes	0.0935929
Pan troglodytes v Pan troglodytes	0.127691
Pan troglodytes v Pan troglodytes	0.102597
Pan troglodytes v Pan troglodytes	0.106256
Pan troglodytes v Pan troglodytes	0.090326
Pan troglodytes v Pan troglodytes	0.0954485
Pan troglodytes v Pan troglodytes	0.115699
Pan troglodytes v Pan troglodytes	0.108613
Pan troglodytes v Pan troglodytes	0.0599829
Pan troglodytes v Pan troglodytes	0.102498
Pan troglodytes v Pan troglodytes	0.0914134
Pan troglodytes v Pan troglodytes	0.0789568
Pan troglodytes v Pan troglodytes	0.100634
Pan troglodytes v Pan troglodytes	0.113646
Pan troglodytes v Pan troglodytes	0.096507
Pan troglodytes v Pan troglodytes	0.0981197
Pan troglodytes v Pan troglodytes	0.092096
Pan troglodytes v Pan troglodytes	0.0822515
Pan troglodytes v Pan troglodytes	0.0803967
Pan troglodytes v Pan troglodytes	0.0831721
Pan troglodytes v Pan troglodytes	0.0927736
Pan troglodytes v Pan troglodytes	0.0944243
Pan troglodytes v Pan troglodytes	0.0947742
Pan troglodytes v Pan troglodytes	0.0816963
Pan troglodytes v Pan troglodytes	0.0868746
Pan troglodytes v Pan troglodytes	0.113653
Pan troglodytes v Pan troglodytes	0.0901997
Pan troglodytes v Pan troglodytes	0.0982252
Pan troglodytes v Pan troglodytes	0.110877
Pan troglodytes v Pan troglodytes	0.0892703
Pan troglodytes v Pan troglodytes	0.0829204
Pan troglodytes v Pan troglodytes	0.108635
Pan troglodytes v Pan troglodytes	0.0572415
Pan troglodytes v Pan troglodytes	0.100642
Pan troglodytes v Pan troglodytes	0.0789762
Pan troglodytes v Pan troglodytes	0.0768172
Pan troglodytes v Pan troglodytes	0.079498
Pan troglodytes v Pan troglodytes	0.0824791
Pan troglodytes v Pan troglodytes	0.0602206
Pan troglodytes v Pan troglodytes	0.092009
Pan troglodytes v Pan troglodytes	0.0980164
Pan troglodytes v Pan troglodytes	0.0815878
Pan troglodytes v Pan troglodytes	0.0863998
Pan troglodytes v Pan troglodytes	0.0838694
Pan troglodytes v Pan troglodytes	0.0857187
Pan troglodytes v Pan troglodytes	0.0679729
Pan troglodytes v Pan troglodytes	0.0949981
Pan troglodytes v Pan troglodytes	0.0845496
Pan troglodytes v Pan troglodytes	0.0970362
Pan troglodytes v Pan troglodytes	0.0785068
Pan troglodytes v Pan troglodytes	0.0724961
Pan troglodytes v Pan troglodytes	0.0868443
Pan troglodytes v Pan troglodytes	0.0774039
Pan troglodytes v Pan troglodytes	0.0871597
Pan troglodytes v Pan troglodytes	0.07104
Pan troglodytes v Pan troglodytes	0.0843601
Pan troglodytes v Pan troglodytes	0.073707
Pan troglodytes v Pan troglodytes	0.0901877
Pan troglodytes v Pan troglodytes	0.0813417
Pan troglodytes v Pan troglodytes	0.0709713
Pan troglodytes v Pan troglodytes	0.0600567
Pan troglodytes v Pan troglodytes	0.0795649
Pan troglodytes v Pan troglodytes	0.0662925
Pan troglodytes v Pan troglodytes	0.0718726
Pan troglodytes v Pan troglodytes	0.0737418
Pan troglodytes v Pan troglodytes	0.0603007
Pan troglodytes v Pan troglodytes	0.0540989
Pan troglodytes v Pan troglodytes	0.073592
Homo sapiens v Homo sapiens	0.0633511
Homo sapiens v Homo sapiens	0.066161
Homo sapiens v Homo sapiens	0.066034
Homo sapiens v Homo sapiens	0.0934488
Homo sapiens v Homo sapiens	0.0682593
Homo sapiens v Homo sapiens	0.0900654
Homo sapiens v Homo sapiens	0.0950474
Homo sapiens v Homo sapiens	0.0708008
Homo sapiens v Homo sapiens	0.0899697
Homo sapiens v Homo sapiens	0.0702663
Homo sapiens v Homo sapiens	0.0595486
Homo sapiens v Homo sapiens	0.0928444
Homo sapiens v Homo sapiens	0.0917073
Homo sapiens v Homo sapiens	0.0775207
Homo sapiens v Homo sapiens	0.0967086
Homo sapiens v Homo sapiens	0.0890652
Homo sapiens v Homo sapiens	0.0491123
Homo sapiens v Homo sapiens	0.0680887
Homo sapiens v Homo sapiens	0.0701742
Homo sapiens v Homo sapiens	0.0961349
Homo sapiens v Homo sapiens	0.10782
Homo sapiens v Homo sapiens	0.0839258
Homo sapiens v Homo sapiens	0.0796621
Homo sapiens v Homo sapiens	0.09832
Homo sapiens v Homo sapiens	0.0521313
Homo sapiens v Homo sapiens	0.0740741
Homo sapiens v Homo sapiens	0.0727425
Homo sapiens v Homo sapiens	0.105599
Homo sapiens v Homo sapiens	0.0850736
Homo sapiens v Homo sapiens	0.0930038
Homo sapiens v Homo sapiens	0.11996
Homo sapiens v Homo sapiens	0.0989522
Homo sapiens v Homo sapiens	0.117805
Homo sapiens v Homo sapiens	0.0840871
Homo sapiens v Homo sapiens	0.0985652
Homo sapiens v Homo sapiens	0.118722
Homo sapiens v Homo sapiens	0.083137
Homo sapiens v Homo sapiens	0.0931798
Homo sapiens v Homo sapiens	0.0877303
Homo sapiens v Homo sapiens	0.0973358
Homo sapiens v Homo sapiens	0.116291
Homo sapiens v Homo sapiens	0.106707
Homo sapiens v Homo sapiens	0.0933137
Homo sapiens v Homo sapiens	0.100988
Homo sapiens v Homo sapiens	0.0804938
Homo sapiens v Homo sapiens	0.10964
Homo sapiens v Homo sapiens	0.0826677
Homo sapiens v Homo sapiens	0.0961724
Homo sapiens v Homo sapiens	0.0796255
Homo sapiens v Homo sapiens	0.0878926
Homo sapiens v Homo sapiens	0.0707249
Homo sapiens v Homo sapiens	0.0924092
Homo sapiens v Homo sapiens	0.0569415
Homo sapiens v Homo sapiens	0.0668736
Homo sapiens v Homo sapiens	0.0864446
Pan troglodytes v Homo sapiens	0.179422
Pan troglodytes v Homo sapiens	0.17796
Pan troglodytes v Homo sapiens	0.163675
Pan troglodytes v Homo sapiens	0.143673
Pan troglodytes v Homo sapiens	0.140394
Pan troglodytes v Homo sapiens	0.133359
Pan troglodytes v Homo sapiens	0.127995
Pan troglodytes v Homo sapiens	0.129901
Pan troglodytes v Homo sapiens	0.16761
Pan troglodytes v Homo sapiens	0.128758
Pan troglodytes v Homo sapiens	0.127073
Pan troglodytes v Homo sapiens	0.140176
Pan troglodytes v Homo sapiens	0.132201
Pan troglodytes v Homo sapiens	0.186271
Pan troglodytes v Homo sapiens	0.175059
Pan troglodytes v Homo sapiens	0.168401
Pan troglodytes v Homo sapiens	0.130521
Pan troglodytes v Homo sapiens	0.143596
Pan troglodytes v Homo sapiens	0.137961
Pan troglodytes v Homo sapiens	0.138191
Pan troglodytes v Homo sapiens	0.135707
Pan troglodytes v Homo sapiens	0.168435
Pan troglodytes v Homo sapiens	0.142499
Pan troglodytes v Homo sapiens	0.128857
Pan troglodytes v Homo sapiens	0.143186
Pan troglodytes v Homo sapiens	0.132338
Pan troglodytes v Homo sapiens	0.192677
Pan troglodytes v Homo sapiens	0.180024
Pan troglodytes v Homo sapiens	0.168661
Pan troglodytes v Homo sapiens	0.139346
Pan troglodytes v Homo sapiens	0.151019
Pan troglodytes v Homo sapiens	0.142259
Pan troglodytes v Homo sapiens	0.132348
Pan troglodytes v Homo sapiens	0.143471
Pan troglodytes v Homo sapiens	0.17024
Pan troglodytes v Homo sapiens	0.141718
Pan troglodytes v Homo sapiens	0.120688
Pan troglodytes v Homo sapiens	0.145113
Pan troglodytes v Homo sapiens	0.125401
Pan troglodytes v Homo sapiens	0.195755
Pan troglodytes v Homo sapiens	0.202967
Pan troglodytes v Homo sapiens	0.173664
Pan troglodytes v Homo sapiens	0.174886
Pan troglodytes v Homo sapiens	0.163298
Pan troglodytes v Homo sapiens	0.156694
Pan troglodytes v Homo sapiens	0.141686
Pan troglodytes v Homo sapiens	0.145376
Pan troglodytes v Homo sapiens	0.188209
Pan troglodytes v Homo sapiens	0.142633
Pan troglodytes v Homo sapiens	0.151609
Pan troglodytes v Homo sapiens	0.163657
Pan troglodytes v Homo sapiens	0.149854
Pan troglodytes v Homo sapiens	0.207072
Pan troglodytes v Homo sapiens	0.218644
Pan troglodytes v Homo sapiens	0.20275
Pan troglodytes v Homo sapiens	0.163112
Pan troglodytes v Homo sapiens	0.175374
Pan troglodytes v Homo sapiens	0.168437
Pan troglodytes v Homo sapiens	0.169861
Pan troglodytes v Homo sapiens	0.16127
Pan troglodytes v Homo sapiens	0.204292
Pan troglodytes v Homo sapiens	0.169726
Pan troglodytes v Homo sapiens	0.166526
Pan troglodytes v Homo sapiens	0.173247
Pan troglodytes v Homo sapiens	0.18014
Pan troglodytes v Homo sapiens	0.163839
Pan troglodytes v Homo sapiens	0.16159
Pan troglodytes v Homo sapiens	0.148457
Pan troglodytes v Homo sapiens	0.131806
Pan troglodytes v Homo sapiens	0.130094
Pan troglodytes v Homo sapiens	0.128555
Pan troglodytes v Homo sapiens	0.110759
Pan troglodytes v Homo sapiens	0.120234
Pan troglodytes v Homo sapiens	0.150523
Pan troglodytes v Homo sapiens	0.119803
Pan troglodytes v Homo sapiens	0.11624
Pan troglodytes v Homo sapiens	0.127945
Pan troglodytes v Homo sapiens	0.121883
Pan troglodytes v Homo sapiens	0.236573
Pan troglodytes v Homo sapiens	0.229392
Pan troglodytes v Homo sapiens	0.208128
Pan troglodytes v Homo sapiens	0.191732
Pan troglodytes v Homo sapiens	0.193013
Pan troglodytes v Homo sapiens	0.187748
Pan troglodytes v Homo sapiens	0.167655
Pan troglodytes v Homo sapiens	0.179954
Pan troglodytes v Homo sapiens	0.214992
Pan troglodytes v Homo sapiens	0.172663
Pan troglodytes v Homo sapiens	0.164663
Pan troglodytes v Homo sapiens	0.190909
Pan troglodytes v Homo sapiens	0.162612
Pan troglodytes v Homo sapiens	0.224447
Pan troglodytes v Homo sapiens	0.223351
Pan troglodytes v Homo sapiens	0.213894
Pan troglodytes v Homo sapiens	0.169603
Pan troglodytes v Homo sapiens	0.185638
Pan troglodytes v Homo sapiens	0.182932
Pan troglodytes v Homo sapiens	0.179292
Pan troglodytes v Homo sapiens	0.174919
Pan troglodytes v Homo sapiens	0.21597
Pan troglodytes v Homo sapiens	0.1813
Pan troglodytes v Homo sapiens	0.171388
Pan troglodytes v Homo sapiens	0.184559
Pan troglodytes v Homo sapiens	0.18425
Pan troglodytes v Homo sapiens	0.196806
Pan troglodytes v Homo sapiens	0.190219
Pan troglodytes v Homo sapiens	0.177789
Pan troglodytes v Homo sapiens	0.14068
Pan troglodytes v Homo sapiens	0.152146
Pan troglodytes v Homo sapiens	0.147387
Pan troglodytes v Homo sapiens	0.149377
Pan troglodytes v Homo sapiens	0.146029
Pan troglodytes v Homo sapiens	0.177944
Pan troglodytes v Homo sapiens	0.151672
Pan troglodytes v Homo sapiens	0.133884
Pan troglodytes v Homo sapiens	0.150611
Pan troglodytes v Homo sapiens	0.138343
Pan troglodytes v Homo sapiens	0.213262
Pan troglodytes v Homo sapiens	0.205589
Pan troglodytes v Homo sapiens	0.1971
Pan troglodytes v Homo sapiens	0.146147
Pan troglodytes v Homo sapiens	0.168862
Pan troglodytes v Homo sapiens	0.164869
Pan troglodytes v Homo sapiens	0.162455
Pan troglodytes v Homo sapiens	0.161371
Pan troglodytes v Homo sapiens	0.195067
Pan troglodytes v Homo sapiens	0.16834
Pan troglodytes v Homo sapiens	0.149536
Pan troglodytes v Homo sapiens	0.163607
Pan troglodytes v Homo sapiens	0.159529
Pan troglodytes v Homo sapiens	0.189031
Pan troglodytes v Homo sapiens	0.185855
Pan troglodytes v Homo sapiens	0.163408
Pan troglodytes v Homo sapiens	0.148436
Pan troglodytes v Homo sapiens	0.14956
Pan troglodytes v Homo sapiens	0.151414
Pan troglodytes v Homo sapiens	0.132895
Pan troglodytes v Homo sapiens	0.136107
Pan troglodytes v Homo sapiens	0.16918
Pan troglodytes v Homo sapiens	0.131082
Pan troglodytes v Homo sapiens	0.127474
Pan troglodytes v Homo sapiens	0.149139
Pan troglodytes v Homo sapiens	0.132685
OH 16 v KNM-ER 1590K	0.0958403
OH 16 v KNM-ER 1813	0.107382
OH 16 v OH 13	0.0776197
OH 16 v OH 21	0.119573
OH 16 v OH 24	0.0967328
OH 16 v OH 4	0.0892139

## Sheet: Figure 5d
Figure 3C: Enamel-dentine junction shape variation in maxillary first molars - Frequency plot of dentine body height difference between all possible pairs of individuals within and between groups
COLUMN	DESCRIPTION
Group	Taxonomic group to which the two individuals belong
Proc_dist	Procrustes distance between two individuals
Group	Proc_dist
Pan troglodytes v Pan troglodytes	0.00401797
Pan troglodytes v Pan troglodytes	0.00317559
Pan troglodytes v Pan troglodytes	0.0148113
Pan troglodytes v Pan troglodytes	0.0142278
Pan troglodytes v Pan troglodytes	0.0114729
Pan troglodytes v Pan troglodytes	0.0122333
Pan troglodytes v Pan troglodytes	0.0079348
Pan troglodytes v Pan troglodytes	0.00730624
Pan troglodytes v Pan troglodytes	0.0111913
Pan troglodytes v Pan troglodytes	0.0170843
Pan troglodytes v Pan troglodytes	0.0116959
Pan troglodytes v Pan troglodytes	0.0123852
Pan troglodytes v Pan troglodytes	0.000842378
Pan troglodytes v Pan troglodytes	0.0107933
Pan troglodytes v Pan troglodytes	0.0102099
Pan troglodytes v Pan troglodytes	0.00745491
Pan troglodytes v Pan troglodytes	0.00821536
Pan troglodytes v Pan troglodytes	0.00391684
Pan troglodytes v Pan troglodytes	0.00328827
Pan troglodytes v Pan troglodytes	0.00717338
Pan troglodytes v Pan troglodytes	0.0130663
Pan troglodytes v Pan troglodytes	0.00767795
Pan troglodytes v Pan troglodytes	0.00836724
Pan troglodytes v Pan troglodytes	0.0116357
Pan troglodytes v Pan troglodytes	0.0110522
Pan troglodytes v Pan troglodytes	0.00829729
Pan troglodytes v Pan troglodytes	0.00905774
Pan troglodytes v Pan troglodytes	0.00475922
Pan troglodytes v Pan troglodytes	0.00413065
Pan troglodytes v Pan troglodytes	0.00801576
Pan troglodytes v Pan troglodytes	0.0139087
Pan troglodytes v Pan troglodytes	0.00852033
Pan troglodytes v Pan troglodytes	0.00920962
Pan troglodytes v Pan troglodytes	0.000583454
Pan troglodytes v Pan troglodytes	0.00333841
Pan troglodytes v Pan troglodytes	0.00257796
Pan troglodytes v Pan troglodytes	0.00687648
Pan troglodytes v Pan troglodytes	0.00750505
Pan troglodytes v Pan troglodytes	0.00361994
Pan troglodytes v Pan troglodytes	0.00227297
Pan troglodytes v Pan troglodytes	0.00311537
Pan troglodytes v Pan troglodytes	0.00242608
Pan troglodytes v Pan troglodytes	0.00275495
Pan troglodytes v Pan troglodytes	0.00199451
Pan troglodytes v Pan troglodytes	0.00629303
Pan troglodytes v Pan troglodytes	0.00692159
Pan troglodytes v Pan troglodytes	0.00303649
Pan troglodytes v Pan troglodytes	0.00285643
Pan troglodytes v Pan troglodytes	0.00253192
Pan troglodytes v Pan troglodytes	0.00184263
Pan troglodytes v Pan troglodytes	0.000760447
Pan troglodytes v Pan troglodytes	0.00353807
Pan troglodytes v Pan troglodytes	0.00416664
Pan troglodytes v Pan troglodytes	0.000281535
Pan troglodytes v Pan troglodytes	0.00561138
Pan troglodytes v Pan troglodytes	0.000223035
Pan troglodytes v Pan troglodytes	0.000912327
Pan troglodytes v Pan troglodytes	0.00429852
Pan troglodytes v Pan troglodytes	0.00492709
Pan troglodytes v Pan troglodytes	0.00104198
Pan troglodytes v Pan troglodytes	0.00485093
Pan troglodytes v Pan troglodytes	0.000537413
Pan troglodytes v Pan troglodytes	0.000151879
Pan troglodytes v Pan troglodytes	0.000628566
Pan troglodytes v Pan troglodytes	0.00325654
Pan troglodytes v Pan troglodytes	0.00914945
Pan troglodytes v Pan troglodytes	0.00376111
Pan troglodytes v Pan troglodytes	0.0044504
Pan troglodytes v Pan troglodytes	0.0038851
Pan troglodytes v Pan troglodytes	0.00977802
Pan troglodytes v Pan troglodytes	0.00438967
Pan troglodytes v Pan troglodytes	0.00507897
Pan troglodytes v Pan troglodytes	0.00589291
Pan troglodytes v Pan troglodytes	0.00050457
Pan troglodytes v Pan troglodytes	0.00119386
Pan troglodytes v Pan troglodytes	0.00538835
Pan troglodytes v Pan troglodytes	0.00469905
Pan troglodytes v Pan troglodytes	0.000689292
Homo sapiens v Homo sapiens	0.00124426
Homo sapiens v Homo sapiens	0.00115653
Homo sapiens v Homo sapiens	0.000155586
Homo sapiens v Homo sapiens	0.00667404
Homo sapiens v Homo sapiens	0.00176413
Homo sapiens v Homo sapiens	0.00156584
Homo sapiens v Homo sapiens	0.00990222
Homo sapiens v Homo sapiens	0.00128083
Homo sapiens v Homo sapiens	0.00425066
Homo sapiens v Homo sapiens	7.72397e-05
Homo sapiens v Homo sapiens	8.77388e-05
Homo sapiens v Homo sapiens	0.00139985
Homo sapiens v Homo sapiens	0.00542977
Homo sapiens v Homo sapiens	0.0030084
Homo sapiens v Homo sapiens	0.0028101
Homo sapiens v Homo sapiens	0.00865796
Homo sapiens v Homo sapiens	3.65671e-05
Homo sapiens v Homo sapiens	0.00300639
Homo sapiens v Homo sapiens	0.00116702
Homo sapiens v Homo sapiens	0.00131211
Homo sapiens v Homo sapiens	0.00551751
Homo sapiens v Homo sapiens	0.00292066
Homo sapiens v Homo sapiens	0.00272236
Homo sapiens v Homo sapiens	0.0087457
Homo sapiens v Homo sapiens	0.000124306
Homo sapiens v Homo sapiens	0.00309413
Homo sapiens v Homo sapiens	0.00107929
Homo sapiens v Homo sapiens	0.00682962
Homo sapiens v Homo sapiens	0.00160855
Homo sapiens v Homo sapiens	0.00141025
Homo sapiens v Homo sapiens	0.0100578
Homo sapiens v Homo sapiens	0.00143642
Homo sapiens v Homo sapiens	0.00440624
Homo sapiens v Homo sapiens	0.000232826
Homo sapiens v Homo sapiens	0.00843817
Homo sapiens v Homo sapiens	0.00823987
Homo sapiens v Homo sapiens	0.00322819
Homo sapiens v Homo sapiens	0.00539321
Homo sapiens v Homo sapiens	0.00242338
Homo sapiens v Homo sapiens	0.0065968
Homo sapiens v Homo sapiens	0.000198296
Homo sapiens v Homo sapiens	0.0116664
Homo sapiens v Homo sapiens	0.00304496
Homo sapiens v Homo sapiens	0.00601479
Homo sapiens v Homo sapiens	0.00184137
Homo sapiens v Homo sapiens	0.0114681
Homo sapiens v Homo sapiens	0.00284667
Homo sapiens v Homo sapiens	0.00581649
Homo sapiens v Homo sapiens	0.00164308
Homo sapiens v Homo sapiens	0.00862139
Homo sapiens v Homo sapiens	0.00565157
Homo sapiens v Homo sapiens	0.00982498
Homo sapiens v Homo sapiens	0.00296983
Homo sapiens v Homo sapiens	0.00120359
Homo sapiens v Homo sapiens	0.00417342
Pan troglodytes v Homo sapiens	0.0297538
Pan troglodytes v Homo sapiens	0.0257358
Pan troglodytes v Homo sapiens	0.0265782
Pan troglodytes v Homo sapiens	0.0149425
Pan troglodytes v Homo sapiens	0.0155259
Pan troglodytes v Homo sapiens	0.0182809
Pan troglodytes v Homo sapiens	0.0175205
Pan troglodytes v Homo sapiens	0.021819
Pan troglodytes v Homo sapiens	0.0224475
Pan troglodytes v Homo sapiens	0.0185624
Pan troglodytes v Homo sapiens	0.0126695
Pan troglodytes v Homo sapiens	0.0180579
Pan troglodytes v Homo sapiens	0.0173686
Pan troglodytes v Homo sapiens	0.030998
Pan troglodytes v Homo sapiens	0.0269801
Pan troglodytes v Homo sapiens	0.0278225
Pan troglodytes v Homo sapiens	0.0161868
Pan troglodytes v Homo sapiens	0.0167702
Pan troglodytes v Homo sapiens	0.0195252
Pan troglodytes v Homo sapiens	0.0187647
Pan troglodytes v Homo sapiens	0.0230632
Pan troglodytes v Homo sapiens	0.0236918
Pan troglodytes v Homo sapiens	0.0198067
Pan troglodytes v Homo sapiens	0.0139138
Pan troglodytes v Homo sapiens	0.0193021
Pan troglodytes v Homo sapiens	0.0186128
Pan troglodytes v Homo sapiens	0.0309103
Pan troglodytes v Homo sapiens	0.0268923
Pan troglodytes v Homo sapiens	0.0277347
Pan troglodytes v Homo sapiens	0.016099
Pan troglodytes v Homo sapiens	0.0166825
Pan troglodytes v Homo sapiens	0.0194374
Pan troglodytes v Homo sapiens	0.018677
Pan troglodytes v Homo sapiens	0.0229755
Pan troglodytes v Homo sapiens	0.0236041
Pan troglodytes v Homo sapiens	0.019719
Pan troglodytes v Homo sapiens	0.013826
Pan troglodytes v Homo sapiens	0.0192144
Pan troglodytes v Homo sapiens	0.0185251
Pan troglodytes v Homo sapiens	0.0295982
Pan troglodytes v Homo sapiens	0.0255802
Pan troglodytes v Homo sapiens	0.0264226
Pan troglodytes v Homo sapiens	0.0147869
Pan troglodytes v Homo sapiens	0.0153704
Pan troglodytes v Homo sapiens	0.0181253
Pan troglodytes v Homo sapiens	0.0173649
Pan troglodytes v Homo sapiens	0.0216634
Pan troglodytes v Homo sapiens	0.022292
Pan troglodytes v Homo sapiens	0.0184069
Pan troglodytes v Homo sapiens	0.0125139
Pan troglodytes v Homo sapiens	0.0179023
Pan troglodytes v Homo sapiens	0.017213
Pan troglodytes v Homo sapiens	0.0364278
Pan troglodytes v Homo sapiens	0.0324099
Pan troglodytes v Homo sapiens	0.0332522
Pan troglodytes v Homo sapiens	0.0216165
Pan troglodytes v Homo sapiens	0.0222
Pan troglodytes v Homo sapiens	0.0249549
Pan troglodytes v Homo sapiens	0.0241945
Pan troglodytes v Homo sapiens	0.028493
Pan troglodytes v Homo sapiens	0.0291216
Pan troglodytes v Homo sapiens	0.0252365
Pan troglodytes v Homo sapiens	0.0193436
Pan troglodytes v Homo sapiens	0.0247319
Pan troglodytes v Homo sapiens	0.0240426
Pan troglodytes v Homo sapiens	0.0279896
Pan troglodytes v Homo sapiens	0.0239717
Pan troglodytes v Homo sapiens	0.0248141
Pan troglodytes v Homo sapiens	0.0131784
Pan troglodytes v Homo sapiens	0.0137618
Pan troglodytes v Homo sapiens	0.0165168
Pan troglodytes v Homo sapiens	0.0157563
Pan troglodytes v Homo sapiens	0.0200548
Pan troglodytes v Homo sapiens	0.0206834
Pan troglodytes v Homo sapiens	0.0167983
Pan troglodytes v Homo sapiens	0.0109054
Pan troglodytes v Homo sapiens	0.0162937
Pan troglodytes v Homo sapiens	0.0156044
Pan troglodytes v Homo sapiens	0.0281879
Pan troglodytes v Homo sapiens	0.02417
Pan troglodytes v Homo sapiens	0.0250124
Pan troglodytes v Homo sapiens	0.0133767
Pan troglodytes v Homo sapiens	0.0139601
Pan troglodytes v Homo sapiens	0.0167151
Pan troglodytes v Homo sapiens	0.0159546
Pan troglodytes v Homo sapiens	0.0202531
Pan troglodytes v Homo sapiens	0.0208817
Pan troglodytes v Homo sapiens	0.0169966
Pan troglodytes v Homo sapiens	0.0111037
Pan troglodytes v Homo sapiens	0.016492
Pan troglodytes v Homo sapiens	0.0158027
Pan troglodytes v Homo sapiens	0.039656
Pan troglodytes v Homo sapiens	0.035638
Pan troglodytes v Homo sapiens	0.0364804
Pan troglodytes v Homo sapiens	0.0248447
Pan troglodytes v Homo sapiens	0.0254282
Pan troglodytes v Homo sapiens	0.0281831
Pan troglodytes v Homo sapiens	0.0274227
Pan troglodytes v Homo sapiens	0.0317212
Pan troglodytes v Homo sapiens	0.0323498
Pan troglodytes v Homo sapiens	0.0284647
Pan troglodytes v Homo sapiens	0.0225717
Pan troglodytes v Homo sapiens	0.0279601
Pan troglodytes v Homo sapiens	0.0272708
Pan troglodytes v Homo sapiens	0.0310346
Pan troglodytes v Homo sapiens	0.0270166
Pan troglodytes v Homo sapiens	0.027859
Pan troglodytes v Homo sapiens	0.0162233
Pan troglodytes v Homo sapiens	0.0168068
Pan troglodytes v Homo sapiens	0.0195617
Pan troglodytes v Homo sapiens	0.0188013
Pan troglodytes v Homo sapiens	0.0230998
Pan troglodytes v Homo sapiens	0.0237284
Pan troglodytes v Homo sapiens	0.0198433
Pan troglodytes v Homo sapiens	0.0139504
Pan troglodytes v Homo sapiens	0.0193387
Pan troglodytes v Homo sapiens	0.0186494
Pan troglodytes v Homo sapiens	0.0340044
Pan troglodytes v Homo sapiens	0.0299865
Pan troglodytes v Homo sapiens	0.0308289
Pan troglodytes v Homo sapiens	0.0191932
Pan troglodytes v Homo sapiens	0.0197766
Pan troglodytes v Homo sapiens	0.0225316
Pan troglodytes v Homo sapiens	0.0217711
Pan troglodytes v Homo sapiens	0.0260696
Pan troglodytes v Homo sapiens	0.0266982
Pan troglodytes v Homo sapiens	0.0228131
Pan troglodytes v Homo sapiens	0.0169202
Pan troglodytes v Homo sapiens	0.0223085
Pan troglodytes v Homo sapiens	0.0216192
Pan troglodytes v Homo sapiens	0.029831
Pan troglodytes v Homo sapiens	0.0258131
Pan troglodytes v Homo sapiens	0.0266554
Pan troglodytes v Homo sapiens	0.0150197
Pan troglodytes v Homo sapiens	0.0156032
Pan troglodytes v Homo sapiens	0.0183581
Pan troglodytes v Homo sapiens	0.0175977
Pan troglodytes v Homo sapiens	0.0218962
Pan troglodytes v Homo sapiens	0.0225248
Pan troglodytes v Homo sapiens	0.0186397
Pan troglodytes v Homo sapiens	0.0127468
Pan troglodytes v Homo sapiens	0.0181351
Pan troglodytes v Homo sapiens	0.0174458
OH 16 v KNM-ER v 1590K	0.00972994
OH 16 v KNM-ER v 1813	0.0151921
OH 16 v OH13	0.00412277
OH 16 v OH21	0.0174489
OH 16 v OH24	0.00753571
OH 16 v OH4	0.00751144

## Sheet: Supplementary Figure 7 + 15
Supplementary Figure 7 + 15 – Principal component analysis of variation in enamel-dentine junction shape for each postcanine tooth position
COLUMN	DESCRIPTION
Accession	Accession number of tooth
Tooth	Tooth position
Group	Taxonomic grouping
PC1	Principal component 1 score
PC2	Principal component 2 score
PC3	Principal component 3 score
Accession	Tooth	Group	PC1	PC2	PC3
A.L. 128-23	LP3	Australopithecus	-0.14034	0.0521807	-
A.L. 266-1	LP3	Australopithecus	-0.145558	-0.00209661	-
A.L. 333-10	LP3	Australopithecus	-0.143963	-0.00824572	-
A.L. 333w-60	LP3	Australopithecus	-0.15643	-0.00643445	-
A.L. 333w-1	LP3	Australopithecus	-0.0826916	-0.0286058	-
A.L. 417-1a	LP3	Australopithecus	-0.140454	-0.00281803	-
A.L. 655-1	LP3	Australopithecus	-0.101274	-0.0364468	-
Cave of Hearths	LP3	Later Homo	0.114709	0.046277	-
Combe Grenal I	LP3	Later Homo	0.0719584	0.0210386	-
KNM-ER 992	LP3	H. erectus	-0.100483	0.0365864	-
KNM-ER 1507	LP3	H. erectus	-0.0947566	-0.00303625	-
KNM-ER 1802	LP3	H. habilis	-0.120583	-0.0619798	-
KNM-ER 5431	LP3	Indet	-0.0768529	0.00244982	-
KRP 51	LP3	Later Homo	0.0609198	0.0248997	-
KRP 54	LP3	Later Homo	0.0778385	0.0868049	-
KRP 55	LP3	Later Homo	0.0552787	0.0769595	-
KRP 52	LP3	Later Homo	0.119279	0.0482684	-
KRP D33	LP3	Later Homo	0.127616	0.0206921	-
KRP D34	LP3	Later Homo	0.0972898	0.0654672	-
KRP D111	LP3	Later Homo	0.0985644	0.024889	-
KRP D114	LP3	Later Homo	0.125849	0.0256742	-
M 34	LP3	Later Homo	0.168348	-0.0602858	-
M 35	LP3	Later Homo	0.164681	-0.0123047	-
M 139	LP3	Later Homo	0.130951	-0.106694	-
OH 7	LP3	H. habilis	-0.0790603	-0.0331982	-
OH 13	LP3	H. habilis	-0.0790349	-0.0507147	-
OH 16	LP3	H. habilis	0.0214985	0.00155251	-
OH 22	LP3	H. erectus (separated)	-0.0523642	0.068891	-
Omo 75i-1255	LP3	Indet	-0.124669	-0.0126568	-
SCLA 4A 6	LP3	Later Homo	0.0767956	0.00404224	-
Sts 51	LP3	Australopithecus	-0.153861	-0.006557	-
Sts 52b	LP3	Australopithecus	-0.144482	-0.000918981	-
StW 7	LP3	Australopithecus	-0.114705	-0.0246161	-
StW 213	LP3	Australopithecus	-0.0740817	-0.00940384	-
StW 404	LP3	Australopithecus	-0.140772	0.0240218	-
ULAC 1	LP3	Later Homo	0.127251	-0.0790591	-
ULAC 13	LP3	Later Homo	0.112975	-0.0548145	-
ULAC 58	LP3	Later Homo	0.0830622	0.0428057	-
ULAC 74	LP3	Later Homo	0.156644	-0.0931201	-
ULAC 536	LP3	Later Homo	0.0118162	-0.0181143	-
ULAC 790	LP3	Later Homo	0.0662754	0.0359094	-
ULAC 797	LP3	Later Homo	0.107044	-0.030806	-
ULAC 806	LP3	Later Homo	0.0897709	0.0335173	-
Sts 52b	LP4	Australopithecus	-0.0909028	0.00761573	-
StW 131	LP4	Australopithecus	-0.0026634	-0.0598776	-
StW 213	LP4	Australopithecus	-0.0350592	-0.0419915	-
StW 327	LP4	Australopithecus	-0.0648754	-0.0433366	-
StW 404	LP4	Australopithecus	-0.102254	-0.0354179	-
StW 537	LP4	Australopithecus	-0.125425	0.0177032	-
StW 14	LP4	Australopithecus	-0.0429588	0.0185427	-
TM 1523	LP4	Australopithecus	-0.0749451	-0.00764095	-
A.L. 128-23	LP4	Australopithecus	-0.153903	0.0236422	-
A.L. 266-1	LP4	Australopithecus	-0.107303	-0.0127572	-
A.L. 330-7	LP4	Australopithecus	-0.120867	-0.0130153	-
A.L. 330-5	LP4	Australopithecus	-0.0829794	-0.00748798	-
A.L. 333w-1	LP4	Australopithecus	-0.0402371	-0.0208909	-
A.L. 417-1a	LP4	Australopithecus	-0.0808605	-0.00704781	-
A.L. 443-1	LP4	Australopithecus	-0.179871	0.0187	-
Combe Grenal 29	LP4	Later Homo	0.0768734	-0.054032	-
Combe Grenal IV	LP4	Later Homo	0.0879861	-0.0203262	-
Combe Grenal VIII	LP4	Later Homo	0.0819423	-0.0190581	-
KRP D50	LP4	Later Homo	0.136174	-0.0555505	-
KRP D35	LP4	Later Homo	0.0726766	-0.000353358	-
Le Regourdou	LP4	Later Homo	0.0991836	-0.0260009	-
KNM-ER 992	LP4	H. erectus	-0.024684	0.0604807	-
KNM-ER 1507	LP4	H. erectus	-0.0702137	0.0107459	-
KNM-ER 1802	LP4	H. habilis	-0.12093	0.00806441	-
KNM-ER 5431	LP4	Indet	-0.0919073	-0.000176527	-
KRP 58	LP4	Later Homo	0.119301	-0.0431443	-
KRP 52	LP4	Later Homo	0.106911	-0.0555175	-
LH 3	LP4	Australopithecus	-0.0454246	-0.0469494	-
M 14	LP4	Later Homo	0.065154	0.0335318	-
Mauer	LP4	Later Homo	0.0843806	0.0224987	-
OH 7	LP4	H. habilis	-0.0489718	-0.00962346	-
OH 13	LP4	H. habilis	-0.00035611	-0.0351918	-
OH 16	LP4	H. habilis	0.020216	-0.0216067	-
OH 22	LP4	H. erectus (separated)	-0.00697382	0.0894194	-
Sangiran 1b	LP4	H. erectus	-0.0206272	-0.00594386	-
Sangiran 7-26	LP4	H. erectus	-0.053445	0.0530767	-
ULAC 1	LP4	Later Homo	0.14576	0.0255706	-
ULAC 13	LP4	Later Homo	0.110022	0.0370993	-
ULAC 58	LP4	Later Homo	0.107033	0.0240437	-
ULAC 171	LP4	Later Homo	0.136903	0.0369053	-
ULAC 536	LP4	Later Homo	0.0668982	0.0199654	-
ULAC 607	LP4	Later Homo	0.061911	0.0311848	-
ULAC 790	LP4	Later Homo	0.0802666	0.025826	-
ULAC 797	LP4	Later Homo	0.0702186	0.0663043	-
ULAC 179	LP4	Later Homo	0.0588255	0.0120177	-
Sts 24	LM1	Australopithecus	-0.0483976	0.033811	-
Sts 52b	LM1	Australopithecus	-0.0766859	-0.00836511	-
StW 106	LM1	Australopithecus	-0.0652629	0.00532762	-
StW 123a	LM1	Australopithecus	-0.0910727	0.0124028	-
StW 145	LM1	Australopithecus	-0.0940607	0.00926896	-
StW 309A	LM1	Australopithecus	-0.0366305	-0.0155298	-
StW 364	LM1	Australopithecus	-0.0217803	-0.0522738	-
StW 421A	LM1	Australopithecus	-0.0295292	-0.0186998	-
A.L. 145-35	LM1	Australopithecus	-0.0670584	-0.0194645	-
A.L. 266-1	LM1	Australopithecus	-0.0919968	-0.00337724	-
A.L. 330-7	LM1	Australopithecus	-0.0821652	0.0165851	-
A.L. 330-5	LM1	Australopithecus	-0.0608803	-0.0185548	-
A.L. 333w-1	LM1	Australopithecus	-0.0512273	-0.0383833	-
A.L. 417-1a	LM1	Australopithecus	-0.0551445	0.00176403	-
Balanica	LM1	Later Homo	-0.0237129	0.0514057	-
Mauer	LM1	Later Homo	0.0111271	0.00507675	-
Abri Suard-5	LM1	Later Homo	0.0683395	0.0575646	-
Abri Suard-14-7	LM1	Later Homo	0.0519788	0.0221027	-
Abri Suard-49	LM1	Later Homo	0.0566033	0.0437601	-
Combe Grenal I	LM1	Later Homo	0.0762732	-0.00737705	-
Combe Grenal IV	LM1	Later Homo	0.0699649	0.0154519	-
G 1048-69	LM1	Later Homo	0.0568377	-0.00740291	-
KRP 52	LM1	Later Homo	0.0801408	-0.000582013	-
KRP 53	LM1	Later Homo	0.0890452	0.00213524	-
KRP 54	LM1	Later Homo	0.0675954	-0.00318043	-
KRP 55	LM1	Later Homo	0.0321129	0.0409059	-
KRP 79	LM1	Later Homo	0.0565005	0.0282912	-
KRP 81	LM1	Later Homo	0.0735221	-0.00446187	-
Le Moustier 1	LM1	Later Homo	0.059078	0.0371917	-
Roc de Marsal	LM1	Later Homo	0.0655087	0.0179749	-
SCLA 4A 1	LM1	Later Homo	0.071235	0.0307202	-
SD756	LM1	Later Homo	0.0427157	0.0194481	-
SD780	LM1	Later Homo	0.0318682	0.0370463	-
Belgian 89a	LM1	Later Homo	0.0615212	-0.0210306	-
Belgian 93a	LM1	Later Homo	0.0493116	-0.0274162	-
Belgian 129a	LM1	Later Homo	0.0451882	-0.0208505	-
Belgian A31	LM1	Later Homo	0.0384043	-0.04649	-
Belgian A32	LM1	Later Homo	0.0597673	-0.0231164	-
KNM-ER 806C	LM1	H. erectus	-0.045165	0.0283017	-
KNM-ER 992	LM1	H. erectus	-0.039797	0.0184304	-
KNM-ER 1502	LM1	H. habilis	-0.0763373	0.0352725	-
KNM-ER 1507	LM1	H. erectus	-0.0613409	0.027542	-
KNM-ER 1802	LM1	H. habilis	-0.0675372	0.0172318	-
KNM-ER 5431	LM1	Indet	-0.0526016	-0.0147219	-
L26-1g	LM1	Indet	-0.0489019	-0.0506869	-
LH 3	LM1	Australopithecus	-0.0449428	-0.0258625	-
M 3	LM1	Later Homo	0.0452081	-0.0653574	-
M 5	LM1	Later Homo	0.067339	-0.0542334	-
OH 7	LM1	H. habilis	-0.0474653	-0.00611626	-
OH 13	LM1	H. habilis	-0.0219236	-0.0277454	-
OH 16	LM1	H. habilis	-0.0259417	-0.0394035	-
OH 22	LM1	H. erectus (separated)	-0.052593	0.0583562	-
Sangiran 1b	LM1	H. erectus	-0.0038011	0.00125652	-
ULAC 1	LM1	Later Homo	0.0218548	-0.0220639	-
ULAC 13	LM1	Later Homo	0.0193606	-0.0257093	-
ULAC 58	LM1	Later Homo	0.0143697	-0.00797592	-
ULAC 797	LM1	Later Homo	0.00118162	0.00180683	-
MLD 2	LM2	Australopithecus	-0.0965632	0.00303413	0.00308145
Sts 52b	LM2	Australopithecus	-0.0594868	-0.0382866	0.0209977
StW 14	LM2	Australopithecus	-0.0386847	0.0211885	0.00101015
StW 109	LM2	Australopithecus	-0.103735	-0.0276505	0.0502239
StW 133	LM2	Australopithecus	-0.0130956	-0.0233442	-0.0275459
StW 213	LM2	Australopithecus	-0.0520914	-0.00726354	-0.0152078
StW 234	LM2	Australopithecus	-0.100247	0.0204392	0.0227516
StW 327	LM2	Australopithecus	-0.0767101	-0.00178117	-0.0115667
StW 404	LM2	Australopithecus	-0.0589837	0.0224161	0.0274351
StW 412B	LM2	Australopithecus	-0.0911163	0.0264648	-0.00315868
StW 491	LM2	Australopithecus	-0.0614544	0.00135284	0.00118133
StW 498c	LM2	Australopithecus	-0.0332335	-0.00506845	-0.00240569
StW 560E	LM2	Australopithecus	-0.0908922	0.000935493	-0.0367373
A.L. 128-23	LM2	Australopithecus	-0.114257	-0.0126322	-0.00691428
A.L. 145-35	LM2	Australopithecus	-0.11657	-0.0116569	0.00114336
A.L. 188-1	LM2	Australopithecus	-0.120082	-0.0456129	-0.0175153
A.L. 241-14	LM2	Australopithecus	-0.135425	-0.0245205	-0.0206117
A.L. 266-1	LM2	Australopithecus	-0.108913	-0.0559541	-0.00664783
A.L. 330-5	LM2	Australopithecus	-0.0410833	-0.0630601	-0.0438519
A.L. 333w-1	LM2	Australopithecus	-0.0420779	-0.0135731	-0.0124852
A.L. 417-1a	LM2	Australopithecus	-0.0609789	-0.011292	0.0159533
A.L. 440-1	LM2	Australopithecus	-0.0489926	-0.0260573	-0.0538085
Balanica	LM2	Later Homo	-0.000929875	-0.0117227	0.0195672
Mauer	LM2	Later Homo	-0.0201703	0.0168886	-0.00939859
Abri Suard S36	LM2	Later Homo	0.052941	0.0094827	-0.010387
KRP D1	LM2	Later Homo	0.056686	0.0419831	0.0036282
KRP D6	LM2	Later Homo	0.101496	-4.67278e-05	-0.0259268
KRP D9	LM2	Later Homo	0.0990549	-0.0122879	-0.0637955
KRP 53	LM2	Later Homo	0.087624	0.018893	-0.0141814
KRP 54	LM2	Later Homo	0.0561279	0.00996766	-0.0313578
KRP 55	LM2	Later Homo	0.0449114	0.0461082	0.00108113
KRP 57	LM2	Later Homo	0.0416084	0.0394815	0.0281455
KRP 59	LM2	Later Homo	0.0376383	0.0267717	-0.00931108
KRP D80	LM2	Later Homo	0.0581933	0.0331975	-0.00930635
KRP D86	LM2	Later Homo	0.035437	0.034511	-0.0171294
KRP D105	LM2	Later Homo	0.0873291	0.0382286	-0.00358942
KRP D107	LM2	Later Homo	0.104006	0.0210678	-0.0135614
La Quina H9	LM2	Later Homo	0.0383062	0.0113066	-0.0381488
Le Moustier 1	LM2	Later Homo	0.046581	0.0338018	-0.0132305
Le Regourdou	LM2	Later Homo	0.00629013	0.0142318	-0.0184239
SCLA 4A 1	LM2	Later Homo	0.042826	0.0320425	0.0113369
SD540	LM2	Later Homo	0.0322769	0.0365996	-0.0185716
SD755	LM2	Later Homo	0.0297613	0.0299351	-0.0325728
vi 11 39	LM2	Later Homo	0.106729	0.028077	-0.0275253
Belgian 13e	LM2	Later Homo	0.0766337	0.0204892	-0.00123777
KNM-ER 806B	LM2	H. erectus	-0.0362796	0.0482215	-0.0312682
KNM-ER 992	LM2	H. erectus	-0.0389264	0.0125584	0.0486952
KNM-ER 1507	LM2	H. erectus	-0.0921116	-0.00191042	-0.0157741
KNM-ER 1802	LM2	H. habilis	-0.0834307	0.0293063	-0.00833375
KNM-ER 1808G	LM2	H. erectus	-0.0962025	0.0582509	0.0303329
KNM-ER 5431	LM2	Indet	-0.0523521	0.0267551	-0.0120146
M 6	LM2	Later Homo	0.131603	-0.0500374	-0.0273319
M 19	LM2	Later Homo	0.0821537	-0.0406784	-0.00322639
M 53	LM2	Later Homo	0.0291718	0.0183477	0.0537817
M 123	LM2	Later Homo	0.0943858	-0.0731568	-0.00721573
M 145	LM2	Later Homo	0.102939	-0.0598989	0.0253639
M 146	LM2	Later Homo	0.0857715	-0.00920347	0.0153521
M 162	LM2	Later Homo	0.0761136	-0.0221812	0.0463134
M 181	LM2	Later Homo	0.060534	-0.00144733	0.0516781
M 185	LM2	Later Homo	0.102045	-0.0249735	0.0336983
M 232	LM2	Later Homo	0.0546319	-0.0461779	-0.00179215
OH 7	LM2	H. habilis	-0.065389	0.00260285	-0.000168972
OH 13	LM2	H. habilis	-0.0654628	0.024972	-0.012625
OH 16	LM2	H. habilis	-0.0176445	-0.0177315	-0.0474225
OH 22	LM2	H. erectus (separated)	0.00518964	0.00408179	0.0816287
Sangiran 1b	LM2	H. erectus	0.0154533	0.00382388	0.0179353
Sangiran 7-65	LM2	H. erectus	-0.0083872	0.0116512	0.0583708
Sangiran 7-20	LM2	H. erectus	0.00824861	0.00519874	0.0201659
ULAC 1	LM2	Later Homo	0.0577729	-0.0460359	0.0119163
ULAC 13	LM2	Later Homo	0.0487828	-0.0388199	0.0270961
ULAC 58	LM2	Later Homo	0.0288032	-0.0277057	0.0183073
ULAC 797	LM2	Later Homo	0.0159016	-0.0328973	0.0351127
A.L. 188-1	LM3	Australopithecus	-0.124046	0.0166709	-
A.L. 266-1	LM3	Australopithecus	-0.145849	-0.00791341	-
A.L. 288-1	LM3	Australopithecus	-0.0647413	-0.0273268	-
Mauer	LM3	Later Homo	0.00559563	0.0112378	-
Abri Suard S36	LM3	Later Homo	0.0273714	-0.018506	-
Abri Suard S43	LM3	Later Homo	0.0613011	-0.0548701	-
Combe Grenal XII	LM3	Later Homo	0.0801723	-0.00209635	-
KRP 57	LM3	Later Homo	0.0895084	0.078342	-
KRP D104	LM3	Later Homo	0.124708	-0.000140821	-
KRP D106	LM3	Later Homo	0.0775504	0.00483854	-
La Quina H9	LM3	Later Homo	0.0340195	-0.06447	-
Lakonis	LM3	Later Homo	0.0736368	0.0505103	-
Le Moustier 1	LM3	Later Homo	0.0240725	-0.0859983	-
Le Regourdou	LM3	Later Homo	0.0131978	0.00901572	-
SCLA 4A 1	LM3	Later Homo	0.0580913	0.0216655	-
SD 1135	LM3	Later Homo	0.0424818	0.0433089	-
St. Cisaire	LM3	Later Homo	0.0204785	0.00557137	-
vi 11 39	LM3	Later Homo	0.0913023	-0.0103974	-
M 71	LM3	Later Homo	0.0296008	0.0280685	-
M 131	LM3	Later Homo	0.0632567	-0.0643571	-
M 132	LM3	Later Homo	0.0565622	0.0258231	-
M 133	LM3	Later Homo	0.0692951	0.0164452	-
M 135	LM3	Later Homo	0.0869508	0.05636	-
M 213	LM3	Later Homo	0.0572489	-0.0533407	-
ULAC 58	LM3	Later Homo	0.0812724	0.0262759	-
ULAC 179	LM3	Later Homo	0.0288939	0.000788035	-
ULAC 536	LM3	Later Homo	0.0528032	-0.00101102	-
ULAC 790	LM3	Later Homo	0.0493027	-0.063468	-
KNM-ER 806A	LM3	H. erectus	-0.0454817	0.0438441	-
KNM-ER 992	LM3	H. erectus	-0.00762706	-0.0038303	-
KNM-ER 1812C	LM3	H. erectus	-0.0506181	0.0341419	-
OH 4	LM3	H. habilis	-0.0533587	0.0038383	-
OH 13	LM3	H. habilis	-0.0337538	0.0119203	-
OH 16	LM3	H. habilis	-0.0168018	-0.0169471	-
Sangiran 1b	LM3	H. erectus	-0.0219552	-0.0231073	-
StW 3	LM3	Australopithecus	-0.0707878	0.0307252	-
StW 14	LM3	Australopithecus	-0.0725577	-0.018579	-
StW 109	LM3	Australopithecus	-0.0619999	-0.012582	-
StW 142(StW 312)	LM3	Australopithecus	-0.0560981	-0.0011244	-
StW 237	LM3	Australopithecus	-0.0885948	0.0377601	-
StW 384	LM3	Australopithecus	-0.110782	0.00909055	-
StW 404	LM3	Australopithecus	-0.0332736	0.0240242	-
StW 491	LM3	Australopithecus	-0.0587425	0.0200572	-
StW 498c	LM3	Australopithecus	-0.0379582	-0.0302566	-
StW 520	LM3	Australopithecus	-0.0732606	-0.0142371	-
StW 529	LM3	Australopithecus	-0.0361183	-0.0210166	-
StW 537	LM3	Australopithecus	-0.0553869	-0.0239495	-
StW 560A	LM3	Australopithecus	-0.0788825	0.00920247	-
A.L. 200-1a	UP3	Australopithecus	-0.0935539	-0.023583	-
A.L. 333-1	UP3	Australopithecus	-0.0197658	-0.0413808	-
A.L. 486-1	UP3	Australopithecus	-0.216241	-0.0304025	-
A.L. 666-1	UP3	Indet	-0.102442	-0.015478	-
KNM-ER 1590G	UP3	Indet	-0.0642109	0.00294313	-
KNM-ER 3733	UP3	H. erectus	-0.0495303	0.0142551	-
KRP 48	UP3	Later Homo	0.00694117	0.0289718	-
KRP 49	UP3	Later Homo	0.0200816	-0.0240684	-
KRP 46	UP3	Later Homo	0.0192556	0.0274699	-
KRP D53	UP3	Later Homo	0.0552691	-0.0155044	-
KRP D112	UP3	Later Homo	0.045162	0.019941	-
Le Moustier 1	UP3	Later Homo	0.0385671	0.0374312	-
LH 6	UP3	Australopithecus	-0.119947	-0.0373775	-
MLD 11 30	UP3	Australopithecus	-0.106704	0.0340765	-
MLD 23	UP3	Australopithecus	-0.138669	0.00420534	-
M 07 045	UP3	Later Homo	0.0458039	0.0281475	-
M 07 047	UP3	Later Homo	0.0482189	-0.018877	-
M 07 083	UP3	Later Homo	0.0618205	-0.000717066	-
M 07 136	UP3	Later Homo	0.0659074	-0.0112871	-
M 07 137	UP3	Later Homo	0.0482653	-0.00130042	-
M 07 233	UP3	Later Homo	0.112541	-0.0300448	-
M 07 234	UP3	Later Homo	0.120827	-0.0186679	-
M 07 256	UP3	Later Homo	0.0066513	0.0182255	-
M 07 574	UP3	Later Homo	0.135482	-0.0294782	-
M 07 607	UP3	Later Homo	0.137447	-0.0213385	-
M 4	UP3	Later Homo	0.0676964	-0.0143411	-
M T08 066	UP3	Later Homo	0.0723305	0.0233448	-
M T08 069	UP3	Later Homo	0.0973754	0.056575	-
M T08 072	UP3	Later Homo	0.147479	0.0192205	-
M T08 074	UP3	Later Homo	0.0361105	-0.0356169	-
M T08 092	UP3	Later Homo	0.0494631	0.003121	-
M T08 212	UP3	Later Homo	0.120199	0.0220265	-
M T08 224	UP3	Later Homo	0.141394	-0.0597668	-
M T08 225	UP3	Later Homo	0.127786	-0.037975	-
M T09 112	UP3	Later Homo	0.112415	0.00801569	-
OH 13	UP3	H. habilis	-0.0681757	-0.0443735	-
OH 16	UP3	H. habilis	0.0144685	-0.0098377	-
OH 39	UP3	H. habilis	-0.106895	-0.0248302	-
Sangiran S4	UP3	H. erectus	-0.0613707	0.0391949	-
Sangiran S7-27	UP3	H. erectus	-0.0950635	0.0576027	-
Sangiran S7-32	UP3	H. erectus	-0.0391711	0.0534751	-
SD 566	UP3	Later Homo	0.00337923	0.0929339	-
Sts 1	UP3	Australopithecus	-0.172403	-0.025273	-
Sts 52a	UP3	Australopithecus	-0.123245	-0.0531533	-
StW 73	UP3	Australopithecus	-0.135939	0.0112754	-
StW 252	UP3	Australopithecus	-0.159689	0.0121308	-
StW 280	UP3	Australopithecus	-0.0853215	0.01009	-
A.L. 199-1	UP4	Australopithecus	-0.119658	-0.0106363	-
A.L. 200-1a	UP4	Australopithecus	-0.101074	-0.00727095	-
A.L. 333-1	UP4	Australopithecus	-0.0880524	0.0417329	-
A.L. 333-2	UP4	Australopithecus	-0.08265	0.0377233	-
A.L. 333w-42	UP4	Australopithecus	-0.0874054	0.0566078	-
A.L. 486-1	UP4	Australopithecus	-0.215035	0.043808	-
A.L. 666-1	UP4	Indet	-0.0916974	0.00357559	-
KNM-ER 1590	UP4	Indet	-0.0378291	0.0130148	-
KNM-ER 1813	UP4	H. habilis	-0.11568	0.0229381	-
KNM-ER 3733	UP4	H. erectus	-0.0729769	-0.0118677	-
KRP 49	UP4	Later Homo	0.0493739	-0.02757	-
KRP 46	UP4	Later Homo	0.0155185	-0.0246399	-
KRP 47	UP4	Later Homo	0.0526629	0.00373657	-
KRP 48	UP4	Later Homo	-0.00753482	-0.0290056	-
KRP D41	UP4	Later Homo	0.0114399	-0.0132678	-
KRP D42	UP4	Later Homo	0.0575405	-0.0163987	-
KRP D44	UP4	Later Homo	0.0175961	-0.028579	-
KRP D115	UP4	Later Homo	0.058419	-0.0298305	-
Le Moustier 1	UP4	Later Homo	0.0383909	-0.0442307	-
MLD 6	UP4	Australopithecus	-0.129915	-0.0061632	-
M 07 078	UP4	Later Homo	0.134429	0.0179663	-
M 07 114	UP4	Later Homo	0.0773212	0.00290967	-
M 07 565	UP4	Later Homo	0.17684	0.022645	-
M 07 602	UP4	Later Homo	0.154122	0.0253464	-
M 07 617	UP4	Later Homo	0.091082	0.0418552	-
M 07 724	UP4	Later Homo	0.11755	-0.0108303	-
M12	UP4	Later Homo	0.129218	-0.0204547	-
M T08 046	UP4	Later Homo	0.0679784	-0.00109141	-
M T08 062	UP4	Later Homo	0.0766209	-0.0125798	-
M T08 076	UP4	Later Homo	0.15326	0.00768742	-
M T08 081	UP4	Later Homo	0.0653982	-0.0132629	-
M T08 094	UP4	Later Homo	0.0909576	-0.00790781	-
M T09 125	UP4	Later Homo	0.142449	0.0543186	-
M T09 127	UP4	Later Homo	0.0932729	-0.00999295	-
M T09 311	UP4	Later Homo	0.130465	0.044236	-
OH 13	UP4	H. habilis	-0.0543471	0.0498176	-
OH 16	UP4	H. habilis	0.0215681	0.030891	-
OH 24	UP4	H. habilis	-0.0623072	0.0218327	-
OH 39	UP4	H. habilis	-0.0902384	0.0162906	-
Sangiran S4	UP4	H. erectus	-0.0486977	-0.0151907	-
Sangiran S7-3a	UP4	H. erectus	-0.0218658	-0.0381442	-
Sangiran S7-30	UP4	H. erectus	-0.0827175	-0.0140614	-
SCLA 4A 2	UP4	Later Homo	0.000771516	-0.0406708	-
SD 50	UP4	Later Homo	0.0124609	-0.00253822	-
SD 411	UP4	Later Homo	-0.00494681	-0.00590945	-
SD 1106	UP4	Later Homo	-0.0180945	-0.0529512	-
Sts 52a	UP4	Australopithecus	-0.109292	-0.0116928	-
Sts 57	UP4	Australopithecus	-0.0904477	0.0251062	-
StW 73	UP4	Australopithecus	-0.0814478	-0.0419835	-
StW 252	UP4	Australopithecus	-0.155982	-0.0243769	-
StW 280	UP4	Australopithecus	-0.0668158	-0.0109402	-
A.L. 200-1a	UM1	Australopithecus	-0.0662073	0.00212273	-
A.L. 333-86	UM1	Australopithecus	-0.0791655	0.00385962	-
A.L. 486-1	UM1	Australopithecus	-0.0765092	0.0096364	-
BD 8	UM1	Later Homo	0.0604516	-0.0440381	-
Combe Grenal IX	UM1	Later Homo	0.0423458	-0.0116907	-
Combe Grenal XIII	UM1	Later Homo	0.0335227	-0.0326974	-
KRP 46	UM1	Later Homo	0.0268496	-0.0463386	-
KRP 47	UM1	Later Homo	0.0492409	-0.0638659	-
KRP 48	UM1	Later Homo	0.0195823	-0.0722592	-
KRP 100	UM1	Later Homo	0.0336837	-0.0738959	-
KRP 136	UM1	Later Homo	0.0349997	-0.0517384	-
KRP 174	UM1	Later Homo	0.0489913	-0.0626424	-
La Quina H18	UM1	Later Homo	0.0161037	-0.0301652	-
Roc de Marsal	UM1	Later Homo	0.0422109	-0.0187253	-
SCLA 4A 4	UM1	Later Homo	0.033481	-0.0021281	-
SD 531	UM1	Later Homo	0.0240978	0.00954343	-
SD 1105	UM1	Later Homo	0.00495084	0.00239954	-
Belgian 59b	UM1	Later Homo	0.041977	0.0162232	-
Belgian A33	UM1	Later Homo	0.0590758	0.0462522	-
Belgian A34	UM1	Later Homo	0.0357319	0.0421985	-
Belgian A37	UM1	Later Homo	0.0419386	0.00117419	-
Belgian M1D	UM1	Later Homo	0.0929804	0.0292284	-
M 2	UM1	Later Homo	0.0364446	0.0156226	-
M 13	UM1	Later Homo	0.0458779	0.0179342	-
M 51	UM1	Later Homo	0.10203	0.0444215	-
M 106	UM1	Later Homo	0.0589965	0.0434875	-
M 183	UM1	Later Homo	0.0838497	0.0453841	-
M 186	UM1	Later Homo	0.0421245	0.0410688	-
KNM-ER 807	UM1	H. erectus	-0.0410516	0.0315061	-
KNM-ER 1590	UM1	Indet	-0.0276029	0.00260549	-
KNM-ER 1813	UM1	H. habilis	-0.0607052	0.00840714	-
LH 6	UM1	Australopithecus	-0.0151582	0.000537273	-
OH 13	UM1	H. habilis	-0.0143775	0.00798009	-
OH 16	UM1	H. habilis	-0.00378168	-0.0216091	-
OH 21	UM1	H. habilis	-0.0676273	0.0136347	-
OH 24	UM1	H. habilis	-0.0394555	0.00481047	-
OH 45	UM1	H. habilis	-0.0180141	0.00835133	-
Sangiran S4	UM1	H. erectus	-0.0144896	0.0308421	-
Sangiran S7-3b	UM1	H. erectus	-0.0146627	0.0521422	-
Sangiran S7-10	UM1	H. erectus	-0.00187731	0.0568939	-
SK 27	UM1	Indet	-0.0143288	-0.00306321	-
Sts 1	UM1	Australopithecus	-0.0934736	-0.00832193	-
Sts 8	UM1	Australopithecus	-0.0302557	0.0105673	-
Sts 24	UM1	Australopithecus	-0.0272621	-0.017151	-
Sts 56	UM1	Australopithecus	-0.0398372	-0.000797748	-
Sts 57	UM1	Australopithecus	-0.0530632	0.000986913	-
StW 183	UM1	Australopithecus	-0.0482199	0.00271153	-
StW 252J	UM1	Australopithecus	-0.0655858	-0.0401869	-
StW 402	UM1	Australopithecus	-0.0568365	0.000445051	-
StW 450	UM1	Australopithecus	-0.0428494	-0.0194488	-
Taung	UM1	Australopithecus	-0.099141	0.0177852	-
A.L. 199-1	UM2	Australopithecus	-0.122366	0.0114655	-0.0138008
A.L. 200-1a	UM2	Australopithecus	-0.090107	-0.000673868	0.0182658
A.L. 417-1d	UM2	Australopithecus	-0.0777445	-0.0165522	-0.0211928
A.L. 486-1	UM2	Australopithecus	-0.106963	0.028056	-0.0245021
A.L. 666-1	UM2	Indet	-0.0423723	0.00565135	-0.00587095
BD8	UM2	Later Homo	0.0660298	-0.0563204	-0.0371011
KRP 47	UM2	Later Homo	0.0251036	-0.0374358	-0.0240453
KRP 48	UM2	Later Homo	-0.00119794	-0.0631689	-0.00929844
KRP 98	UM2	Later Homo	0.0320657	-0.0387975	0.005915
KRP 101	UM2	Later Homo	0.0241267	-0.0568625	0.00277917
KRP 135	UM2	Later Homo	0.0383445	-0.00405581	-0.040825
KRP 166	UM2	Later Homo	-0.00916753	-0.0334449	0.0515268
KRP 169	UM2	Later Homo	0.0330994	-0.0633563	-0.0207059
KRP 175	UM2	Later Homo	0.0455591	-0.0812289	0.0015093
KRP 177	UM2	Later Homo	0.0129599	-0.0411199	0.0612116
KRP 192	UM2	Later Homo	0.0425116	-0.0457277	-0.0238219
La Quina H18	UM2	Later Homo	0.0115381	-0.0520556	-0.0532438
Le Moustier 1	UM2	Later Homo	0.0126885	-0.0308685	-0.0156277
SCLA 4A 3	UM2	Later Homo	-0.0223019	0.0160679	-0.0650582
SD4	UM2	Later Homo	0.0338857	-0.0298605	-0.0434434
SD407	UM2	Later Homo	0.00950142	0.0227485	-0.0124694
SD551	UM2	Later Homo	-0.00256452	-0.0377007	-0.0335267
St. Césaire	UM2	Later Homo	0.00579811	-0.0114631	-0.0272795
Belgian 134c	UM2	Later Homo	0.0599548	0.0354769	0.0597337
Belgian A40	UM2	Later Homo	0.0177758	0.00355116	-0.0228905
Belgian HUM001	UM2	Later Homo	0.073522	0.0094927	-0.014736
Belgian M2G	UM2	Later Homo	-0.00644242	0.0156073	-0.0734253
M 9	UM2	Later Homo	0.132626	0.0711036	0.0426187
M 11	UM2	Later Homo	0.0837619	-0.0258285	0.0346503
M 45	UM2	Later Homo	0.0514836	0.0693029	0.00102033
M 49	UM2	Later Homo	0.0964733	-0.0109049	0.024819
M 69	UM2	Later Homo	0.126283	0.0529374	0.0378626
M 95	UM2	Later Homo	0.0638483	-0.074486	-0.0261742
M 98	UM2	Later Homo	0.097609	0.0189735	0.00686415
M 104	UM2	Later Homo	0.123728	0.00224385	0.0217881
M 121	UM2	Later Homo	0.050444	0.0605394	-0.0687722
M 187	UM2	Later Homo	0.0358075	0.0220458	-0.010552
M 189	UM2	Later Homo	0.0292801	0.0758054	-0.0210546
M 272	UM2	Later Homo	0.0193938	0.0600235	-0.0139938
M 289	UM2	Later Homo	0.0220777	0.0521819	-0.05977
M 513	UM2	Later Homo	0.0501294	-0.0273273	0.0571809
M 530	UM2	Later Homo	0.0988534	0.0304873	0.0307909
M 581	UM2	Later Homo	0.0530924	0.00170179	0.00908931
M 660	UM2	Later Homo	0.0225813	0.0163732	-0.0202821
KNM-ER 1590	UM2	Indet	-0.000923745	-0.0313037	0.00924841
KNM-ER 1808	UM2	H. erectus	-0.0952846	-0.00708147	-0.0526485
KNM-ER 1813	UM2	H. habilis	-0.0820892	-0.0122974	0.00980421
OH 13	UM2	H. habilis	0.00312783	0.0109435	0.046915
OH 16	UM2	H. habilis	-0.00734433	-0.0262956	0.031397
OH 39	UM2	H. habilis	-0.016389	-0.0149109	0.0223659
Sangiran S4	UM2	H. erectus	-0.0247503	0.062498	0.0257968
Sangiran S7-89	UM2	H. erectus	-0.0501204	0.0328891	-0.0245211
Sangiran S7-53	UM2	H. erectus	0.00598061	0.0336642	0.000757252
Sangiran S7-3c	UM2	H. erectus	-0.0219354	0.0466483	-0.0398059
Sts 8	UM2	Australopithecus	-0.0760077	-0.011183	0.0134148
Sts 22	UM2	Australopithecus	-0.0552258	0.00745973	0.0286953
Sts 28	UM2	Australopithecus	-0.112071	0.0343238	0.0210376
Sts 30	UM2	Australopithecus	-0.0657236	-0.00145631	0.0511881
Sts 37	UM2	Australopithecus	-0.0890341	0.0123499	0.0126504
Sts 52a	UM2	Australopithecus	-0.0685174	-0.0259672	0.0256529
Sts 56	UM2	Australopithecus	-0.0858152	0.015714	-0.0313005
StW 183	UM2	Australopithecus	-0.0640279	0.0102139	0.0384577
StW 188	UM2	Australopithecus	-0.090526	0.00383484	0.0339778
StW 252I	UM2	Australopithecus	-0.108565	-0.0235303	0.0403275
StW 280	UM2	Australopithecus	-0.0664498	0.00646052	0.059
StW 529	UM2	Australopithecus	-0.0490181	0.0344291	0.0134272
A.L. 200-1a	UM3	Australopithecus	-0.0497951	0.0667975	-0.050106
A.L. 333x-1	UM3	Australopithecus	-0.0887481	0.0351111	-0.00363473
A.L. 486-1	UM3	Australopithecus	-0.0972693	0.0274125	-0.0278401
BD8	UM3	Later Homo	0.0642845	0.0304949	-0.000804834
KRP 58	UM3	Later Homo	0.0603479	0.0551717	-0.0103129
KRP 97	UM3	Later Homo	0.0925522	0.008554	0.0017453
KRP 99	UM3	Later Homo	0.0746516	0.035341	-0.0519879
KRP 109	UM3	Later Homo	0.0780766	0.0332189	-0.0234385
KRP 163	UM3	Later Homo	0.0504052	0.00653008	-0.0287379
KRP 170	UM3	Later Homo	0.0613106	0.0541776	0.00937108
KRP 173	UM3	Later Homo	0.0482413	-0.0655321	-0.0133685
KRP 180	UM3	Later Homo	0.028663	-0.0309418	-0.0239335
Le Moustier 1	UM3	Later Homo	0.0604909	0.0264654	0.0119247
SD332	UM3	Later Homo	0.0412057	0.0235829	0.0350638
SD621	UM3	Later Homo	-0.00288819	-0.0127353	0.017717
SD1164	UM3	Later Homo	0.0300032	0.00755669	-0.0093914
St. Cisaire	UM3	Later Homo	0.0634952	0.00484478	-0.0182693
M 60	UM3	Later Homo	0.0909554	-0.0340983	0.00287434
M 136	UM3	Later Homo	0.0689189	-0.00664761	-0.00424792
M 163	UM3	Later Homo	0.144481	-0.0502031	0.0198075
M 565	UM3	Later Homo	0.0878857	-0.0330438	0.0247688
KNM-ER 807	UM3	H. erectus	0.00353241	0.0142876	-0.0727702
KNM-ER 1813	UM3	H. habilis	-0.0387836	-0.00314291	0.0347181
L398-573	UM3	Indet	-0.073989	-0.00793643	-0.0273695
OH 13	UM3	H. habilis	-0.011047	-0.0280873	0.0591567
OH 15	UM3	H. habilis	-0.0609921	0.00570054	0.0841407
OH 16	UM3	H. habilis	0.00888482	-0.0103973	0.0859626
Sangiran S4	UM3	H. erectus	-0.0174695	-0.0706149	0.00277091
SK 847	UM3	Indet	-0.0823539	0.020156	0.0212635
Sts 28	UM3	Australopithecus	-0.0641316	-0.044525	-0.0576434
Sts 37	UM3	Australopithecus	-0.0324104	-0.049704	-0.00945323
Sts 52a	UM3	Australopithecus	-0.068923	0.00770733	0.0146901
Sts 53	UM3	Australopithecus	-0.106502	-0.110021	-0.0557745
StW 6	UM3	Australopithecus	-0.0631507	0.0190087	0.00874482
StW 179	UM3	Australopithecus	-0.0501339	0.0224422	-0.00504662
StW 183	UM3	Australopithecus	-0.0745965	-0.0257842	0.0280907
StW 189	UM3	Australopithecus	-0.0940172	0.0223136	0.0289343
StW 252H	UM3	Australopithecus	-0.081185	0.0565399	0.00238572

[truncated: 6 more sheets: Supplementary Figure 10, Supplementary Figure 11, Supplementary Figure 12, Supplementary Figure 13, Supplementary Figure 14, Supplementary Figure 16]
